# Supplementary material for: Expression profiling and regulatory network of cucumber microRNAs and their putative target genes in response to cucumber green mottle mosaic virus infection
Source: Arch Virol. 2019 Feb 24;164(4):1121–34. doi: 10.1007/s00705-019-04152-w (PMC6420491; doi:10.1007/s00705-019-04152-w)
Supplement: Supplementary file 1 — Supplementary material 1 (XLS 29 kb) [file 705_2019_4152_MOESM1_ESM.xls]

## Sheet: Primers for miRNAs
Supplementary material 1 Table S1 Primers of cucumber miRNAs used in this study for RT-qPCR.
miRNA	Mature sequence	Primer name	Forward primer sequence (5' to 3')	Lenth (bp)
miR159	UUUGGAUUGAAGGGAGCUCUA	miR159	TTTGGATTGAAGGGAGCTCTA	21
miR169	UAGCCAAAGAUGACUUGCCUG	miR169	AGGCGACGGTAGCCAAAGA	19
miR172	AGAAUCUUGAUGAUGCUGCAU	miR172	CGGAGAATCTTGATGATGCTGC	22
miR838	UUUUCUUCUUCUUCUUGCACA	miR838	CGGTTTTCTTCTTCTTCTTGCACA	24
miR854	GAUGAGGAUAGGGAGGAGGAG	miR854	CGATGAGGATAGGGAGGAGGAG	22
miR5658	AUGAUGAUGAUGAUGAUGAAA	miR5658	CCGATGATGATGATGATGATGAAA	24
csa-miRn1-3p	CTCGCAAACATCTGGTAGACATC	csa-miRn1-3p	CCTCGCAAACATCTGGTAGACATC	24
csa-miRn2-3p	CGTTGAGTATTATCTTTCAGTTC	csa-miRn2-3p	CGCCGTTGAGTATTATCTTTCAGTTC	26
csa-miRn3-3p	CTTGTGGGTAATAGGCTTTCCTTCCTTG	csa-miRn3-3p	TTGTGGGTAATAGGCTTTCCTTCC	24
csa-miRn4-5p	ACTTCGCGGTAAGTCTAACCCTAATT	csa-miRn4-5p	CTTCGCGGTAAGTCTAACCCTAATT	25
csa-miRn5-5p	AATTACTATAATAACACCTTCACAT	csa-miRn5-5p	TCGCCAATTACTATAATAACACCTTCAC	28
csa-miRn6-3p	TCTTCTTCCTCTTCCTTTCT	csa-miRn6-3p	CCGTCTTCTTCCTCTTCCTTTCT	23
csa-miRn7-5p	AGGTGGTTGGAGGTTGGTTCA	csa-miRn7-5p	AGGTGGTTGGAGGTTGGTTCA	21
csa-miRn8-3p	GTTGGGAGGATGGAGCGGTT	csa-miRn8-3p	TTGGGAGGATGGAGCGGTT	19
Reference genes	EF-1	F	ACTGGTGGTTTTGAGGCTGGT	21
		R	CTTGGAGTATTTGGGTGTGGT	21
	Ubiquitin	F	CTAATGGGGAGTGGGGAAGTA	21
		R	GTCTGGATGGACAATGTTGAT	21
