# Supplementary material for: Expression profiling and regulatory network of cucumber microRNAs and their putative target genes in response to cucumber green mottle mosaic virus infection
Source: Arch Virol. 2019 Feb 24;164(4):1121–34. doi: 10.1007/s00705-019-04152-w (PMC6420491; doi:10.1007/s00705-019-04152-w)
Supplement: Supplementary file 2 — Supplementary material 2 (XLS 31 kb) [file 705_2019_4152_MOESM2_ESM.xls]

## Sheet: Primers for target genes
Supplementary material 2 Table S2 Primers of target genes used in this study for RT-qPCR.
miRNA	Target gene	GenBank Acc.	Primer sequence (5' to 3')		Site	Lenth (bp)	Tm (ºC)	GC%	Product lenth (bp)
miR159	Csa4M022940.1	XM004146894	F	TTTTCTCATTGCTGTTTCTCC	631	21	54.8	38.1	137
			R	GTTTCCAAAGTCTCACCTGGT	767	21	55.7	47.6
miR169	Csa4M015840.1	XM004152244	F	TTGAACCCCAAAAAGAGATGA	279	21	57.3	38.1	149
			R	AACAAGCCCCACAGTACTAGC	427	21	56.4	52.4
miR172	Csa5M175970.1	XM004143642	F	CCGCGACGAAACACCCACGAG	482	21	70.2	66.7	237
			R	GACGACCCAGAATCCCCCCAT	718	21	66.6	61.9
miR838	Csa6M520360.1	XM004134876	F	CGCCACACCTACTTCAAACAT	129	21	57.8	47.6	187
			R	CACAACTCCATCGGACAAAAC	315	21	57.8	47.6
miR854	Csa2M224260.1	XM004167163	F	CCCTATTGGATTCCCCTAATT	508	21	57.1	42.9	237
			R	GAAGGCTCTGTTGCTGTTGTT	744	21	57.1	47.6
miR5658	Csa1M470280.1	XM004150171	F	ACGATGACAGTGATGGAGATG	1147	21	55.1	47.6	125
			R	AACCAGGAAAATAATGAGAAA	1271	21	51.5	28.6
csa-miRn6-3p	Csa7M425940.1	XM004136079	F	CTTATCCTTCGTTACTGCCTT	1874	21	53.8	42.9	183
			R	ATCACCACCTTTATTCTTTCC	2056	21	53	38.1
csa-miRn6-3p	Csa4M045040.1	XM004169589	F	GTTGGAACTGGGACGGGGATG	478	21	65.8	61.9	253
			R	TCGTGGTTGACACTGCTTGCT	730	21	61.4	52.4
Reference genes	EF-1	EF446145	F	ACTGGTGGTTTTGAGGCTGGT	265	21	60.9	52.4	135
			R	CTTGGAGTATTTGGGTGTGGT	399	21	56.6	47.6
	Ubiquitin	AF104391	F	CTAATGGGGAGTGGGGAAGTA	273	21	58.4	52.4	135
			R	GTCTGGATGGACAATGTTGAT	407	21	54.2	42.9
