# Supplementary material for: Expression profiling and regulatory network of cucumber microRNAs and their putative target genes in response to cucumber green mottle mosaic virus infection
Source: Arch Virol. 2019 Feb 24;164(4):1121–34. doi: 10.1007/s00705-019-04152-w (PMC6420491; doi:10.1007/s00705-019-04152-w)
Supplement: Supplementary file 3 — Supplementary material 3 (XLS 155 kb) [file 705_2019_4152_MOESM3_ESM.xls]

## Sheet:  Six known miRNAs
Supplementary material 3 Table S3 Six known miRNAs and 397 target genes by psRNATarget in cucumber
No.	miRNA Acc.	Target Acc.	Expectation	UPE	miRNA start	miRNA end	Target start	Target end	miRNA aligned fragment	Target aligned fragment	Inhibition	Multiplicity
1	miR159	Csa4M022940.1	1	23.521	1	21	100	120	UUUGGAUUGAAGGGAGCUCUA	UGGAGCUCCCUUCGAUCCAAA	Cleavage	1
2	miR159	Csa6M105150.1	2	22.19	1	21	109	129	UUUGGAUUGAAGGGAGCUCUA	UGGAGCUCCAUUCGAUCCAAA	Cleavage	1
3	miR159	Csa3M850670.1	2	22.322	1	20	381	400	UUUGGAUUGAAGGGAGCUCU	AGAGCUCUCUUCAAUCCCAA	Cleavage	1
4	miR159	Csa6M046470.1	3	23.02	1	21	335	355	UUUGGAUUGAAGGGAGCUCUA	UGGAGCUCCCUUCACUCCAAU	Cleavage	1
5	miR159	Csa4M628340.2	2.5	17.438	1	21	707	727	UUUGGAUUGAAGGGAGCUCUA	UAGAGCCCCCUUCAAACCAAA	Cleavage	1
6	miR159	Csa1M077140.1	2.5	13.634	1	21	545	565	UUUGGAUUGAAGGGAGCUCUA	UAGAGCACCCUUCAAGCCAAA	Cleavage	1
7	miR159	Csa4M628340.1	2.5	17.438	1	21	707	727	UUUGGAUUGAAGGGAGCUCUA	UAGAGCCCCCUUCAAACCAAA	Cleavage	1
8	miR159	Csa6M405340.1	2.5	15.636	1	21	876	896	UUUGGAUUGAAGGGAGCUCUA	UAGAGUUCAGUUCAAUCCAAA	Cleavage	1
9	miR159	Csa4M088740.2	2.5	11.527	1	20	672	691	UUUGGAUUGAAGGGAGCUCU	AGAGCCCCCUUCAAACCAAA	Cleavage	1
10	miR159	Csa4M088740.1	2.5	11.527	1	20	672	691	UUUGGAUUGAAGGGAGCUCU	AGAGCCCCCUUCAAACCAAA	Cleavage	1
11	miR159	Csa2M429010.1	2.5	14.864	1	20	601	620	UUUGGAUUGAAGGGAGCUCU	AGAGCUCUCUUAAAUUCAAG	Translation	1
12	miR159	Csa4M083490.2	3	14.804	1	21	60	80	UUUGGAUUGAAGGGAGCUCUA	UUGUGCUUCCUUCAAUCCAAG	Cleavage	1
13	miR159	Csa2M035350.1	3	13.182	1	21	560	580	UUUGGAUUGAAGGGAGCUCUA	UGGAUCUCCCUAUAAUCCAAA	Translation	1
14	miR159	Csa4M083490.1	3	12.187	1	21	297	317	UUUGGAUUGAAGGGAGCUCUA	UUGUGCUUCCUUCAAUCCAAG	Cleavage	1
15	miR159	Csa7M062900.1	3	17.337	1	21	426	446	UUUGGAUUGAAGGGAGCUCUA	UGGAACUCCUAUCAAUCCAAA	Translation	1
16	miR159	Csa5M182630.1	3	18.096	1	21	1695	1715	UUUGGAUUGAAGGGAGCUCUA	UGCAGUUCCCUUGAAUCCAAA	Translation	1
17	miR159	Csa5M182630.2	3	18.096	1	21	1698	1718	UUUGGAUUGAAGGGAGCUCUA	UGCAGUUCCCUUGAAUCCAAA	Translation	1
18	miR159	Csa5M011710.1	2.5	13.309	1	20	715	734	UUUGGAUUGAAGGGAGCUCU	AGAGUUCGAUUCAAUCCAAA	Cleavage	1
19	miR159	Csa1M002040.1	3	17.607	1	20	463	482	UUUGGAUUGAAGGGAGCUCU	GGAGGUCUCUCCAAUCCAAA	Translation	1
20	miR169	Csa3M134950.1	3	18.622	1	21	207	227	UAGCCAAAGAUGACUUGCCUG	UGGCCAAGUCAUUUUUGGCUC	Cleavage	1
21	miR169	Csa7M239030.1	3	14.705	1	20	1181	1200	UAGCCAAAGAUGACUUGCCU	AGACAGGUCCUCUUUGGCUG	Translation	1
22	miR169	Csa7M239030.2	3	14.705	1	20	1181	1200	UAGCCAAAGAUGACUUGCCU	AGACAGGUCCUCUUUGGCUG	Translation	1
23	miR169	Csa4M015840.1	3	17.516	1	21	602	622	UAGCCAAAGAUGACUUGCCUG	UAGGAAAGACAGCUUUGGCUA	Translation	1
24	miR172	Csa5M175970.1	0.5	13.63	1	20	1227	1246	AGAAUCUUGAUGAUGCUGCA	UGCAGCAUCAUCAGGAUUCU	Cleavage	1
25	miR172	Csa6M296960.2	0.5	10.877	1	20	1272	1291	AGAAUCUUGAUGAUGCUGCA	UGCAGCAUCAUCAGGAUUCU	Cleavage	1
26	miR172	Csa6M296960.1	0.5	10.877	1	20	1317	1336	AGAAUCUUGAUGAUGCUGCA	UGCAGCAUCAUCAGGAUUCU	Cleavage	1
27	miR172	Csa4M292470.1	1.5	8.55	1	20	1215	1234	AGAAUCUUGAUGAUGCUGCA	UGCAGCAUCAUCAGGAUUCC	Cleavage	1
28	miR172	Csa2M279250.1	1.5	13.433	1	20	1356	1375	AGAAUCUUGAUGAUGCUGCA	UGCAGCAUCAUCAGGAUUCC	Cleavage	1
29	miR172	Csa3M736760.1	1.5	19.756	1	20	1311	1330	AGAAUCUUGAUGAUGCUGCA	UGCAGCAUCAUCAGGAUUCC	Cleavage	1
30	miR172	Csa6M491020.1	1.5	14.233	1	20	1524	1543	AGAAUCUUGAUGAUGCUGCA	UGCAGCAUCAUCAGGAUUCG	Cleavage	1
31	miR172	Csa6M139170.1	3	23.996	1	20	843	862	AGAAUCUUGAUGAUGCUGCA	UCCAGCUUCAUCGGGAUUCU	Cleavage	1
32	miR172	Csa2M148430.1	3	14.182	1	20	6569	6588	AGAAUCUUGAUGAUGCUGCA	UGCAGCAACAUUUAGAUUUU	Cleavage	1
33	miR172	Csa2M121990.1	3	19.044	1	21	148	168	AGAAUCUUGAUGAUGCUGCAU	GUGCACCAUGUUCAAGAUUCU	Translation	1
34	miR172	Csa7M004700.1	3	15.814	1	20	637	657	AGAAUCUU-GAUGAUGCUGCA	UUCAGCAUCAUCCAAGAUUCU	Translation	1
35	miR838	Csa4M188930.1	1.5	21.354	1	21	416	436	UUUUCUUCUUCUUCUUGCACA	UGUGUGGGAAGAAGAAGAAAA	Cleavage	1
36	miR838	Csa1M423050.1	1.5	15.662	1	21	477	497	UUUUCUUCUUCUUCUUGCACA	UGUGUUAGAAGAAGAAGAAAA	Cleavage	1
37	miR838	Csa5M637750.1	1.5	14.208	1	21	720	740	UUUUCUUCUUCUUCUUGCACA	UGUUCAAGAAGAAGAAGAAGA	Cleavage	1
38	miR838	Csa7M452320.1	1.5	5.262	1	20	1219	1238	UUUUCUUCUUCUUCUUGCAC	CUGCAAGAAGAAGAAGAAGA	Cleavage	1
39	miR838	Csa6M112470.1	1.5	16.583	1	21	57	77	UUUUCUUCUUCUUCUUGCACA	UGUACAAGAAGAAGAAGAAGA	Cleavage	1
40	miR838	Csa3M903480.1	2	13.355	1	21	1890	1910	UUUUCUUCUUCUUCUUGCACA	UGUACAAGAAGAAGAAGAGAG	Cleavage	1
41	miR838	Csa1M165230.1	1.5	11.232	1	20	7	26	UUUUCUUCUUCUUCUUGCAC	AUGCAAGAAGAAGAAGAAGA	Cleavage	1
42	miR838	Csa7M432050.1	1.5	15.936	1	20	139	158	UUUUCUUCUUCUUCUUGCAC	AUGCAAGAAGAAGAAGAAGA	Cleavage	1
43	miR838	Csa5M608120.1	1.5	4.2	1	20	994	1013	UUUUCUUCUUCUUCUUGCAC	GUGCAAGAAGGGGAGGAAAA	Cleavage	1
44	miR838	Csa3M895940.1	2	8.266	1	21	674	694	UUUUCUUCUUCUUCUUGCACA	UGGGUAAGAAGAAGAAGAAGA	Cleavage	1
45	miR838	Csa6M367110.1	1.5	9.987	1	20	45	64	UUUUCUUCUUCUUCUUGCAC	GGGCAAGAAGAAGAAGAAGA	Cleavage	1
46	miR838	Csa6M526230.1	1.5	5.655	1	20	1099	1118	UUUUCUUCUUCUUCUUGCAC	GUUCAAGAAGAAGAAGAAGA	Cleavage	1
47	miR838	Csa7M073510.1	1.5	4.032	1	20	964	983	UUUUCUUCUUCUUCUUGCAC	GUGAAAGGAGAAGAAGAAAA	Cleavage	1
48	miR838	Csa2M000220.1	2.5	14.57	1	20	799	818	UUUUCUUCUUCUUCUUGCAC	CAGCAAGAAGAAGAAGAAGA	Cleavage	1
49	miR838	Csa3M810480.1	2.5	11.836	1	20	40	59	UUUUCUUCUUCUUCUUGCAC	CAGCAAGAAGAAGAAGAAGA	Cleavage	1
50	miR838	Csa2M372730.1	1.5	0.381	1	20	39	58	UUUUCUUCUUCUUCUUGCAC	GUGGAAGAAGAAGAAGAAGA	Cleavage	1
51	miR838	Csa5M638400.1	2.5	15.536	1	21	867	887	UUUUCUUCUUCUUCUUGCACA	UGUGAAAGAAGAGGAGGAAGA	Cleavage	1
52	miR838	Csa2M034770.1	2	4.75	1	20	28	47	UUUUCUUCUUCUUCUUGCAC	UUGCAAGAGGAAGAAGAAGA	Cleavage	1
53	miR838	Csa6M490850.1	3	12.707	1	21	3204	3224	UUUUCUUCUUCUUCUUGCACA	UGUGCAAGAACAGGAAGAAUA	Translation	1
54	miR838	Csa3M122300.1	3	15.354	1	21	5019	5039	UUUUCUUCUUCUUCUUGCACA	UGUCCAGGAAGAAGAGGGAGA	Cleavage	1
55	miR838	Csa7M017720.1	2.5	9.865	1	20	34	53	UUUUCUUCUUCUUCUUGCAC	AAGCAAGAAGAAGAAGAAGA	Cleavage	1
56	miR838	Csa3M812170.1	2	9.319	1	21	660	680	UUUUCUUCUUCUUCUUGCACA	UUUGAAAGAAGAAGAAGAAAA	Cleavage	1
57	miR838	Csa4M454660.1	2.5	6.436	1	20	1720	1739	UUUUCUUCUUCUUCUUGCAC	AUGCAAGAAGAAGAGGAGGA	Cleavage	1
58	miR838	Csa7M452220.1	2	15.716	1	20	1506	1525	UUUUCUUCUUCUUCUUGCAC	GUGCAAGAGUAAGAAGAAGA	Translation	1
59	miR838	Csa6M150580.1	2	10.089	1	20	13	32	UUUUCUUCUUCUUCUUGCAC	GUUCAAGGAGAAGGAGAAAA	Cleavage	1
60	miR838	Csa1M690370.1	2	7.618	1	20	837	856	UUUUCUUCUUCUUCUUGCAC	GAGUAAGAAGAAGAGGAAAA	Cleavage	1
61	miR838	Csa5M435050.1	2.5	11.72	1	20	2916	2935	UUUUCUUCUUCUUCUUGCAC	UUUCAAGAAGAAGAAGAAGA	Cleavage	1
62	miR838	Csa7M449450.1	3	12.241	1	21	1221	1241	UUUUCUUCUUCUUCUUGCACA	UGGGCAAGAAGAAGAAGAUAG	Cleavage	1
63	miR838	Csa3M111250.1	3	11.763	1	21	65	85	UUUUCUUCUUCUUCUUGCACA	UAUGCAGGAAGGAGAAGAGGA	Cleavage	1
64	miR838	Csa5M177130.1	3	16.136	1	21	2565	2585	UUUUCUUCUUCUUCUUGCACA	UGUGAAAGAGGAGGAAGAGGA	Cleavage	1
65	miR838	Csa7M452050.1	3	18.539	1	20	1509	1528	UUUUCUUCUUCUUCUUGCAC	CAGUAAGAAGAAGAAGAAAG	Cleavage	1
66	miR838	Csa7M407800.1	2.5	11.695	1	21	1104	1124	UUUUCUUCUUCUUCUUGCACA	UGGGAAAGAAGAAGAAGAAGA	Cleavage	1
67	miR838	Csa5M107040.1	1.5	9.433	1	20	169	188	UUUUCUUCUUCUUCUUGCAC	GUGGAAGAAGAAGAAGAAGA	Cleavage	1
68	miR838	Csa3M183890.1	3	15.279	1	20	1287	1306	UUUUCUUCUUCUUCUUGCAC	AUGCAAGAGGAGGAAGAAAC	Cleavage	1
69	miR838	Csa1M701320.1	2.5	19.917	1	21	743	763	UUUUCUUCUUCUUCUUGCACA	UGGUCAAGAAGAAGAAGAAAG	Cleavage	1
70	miR838	Csa3M543180.1	2.5	7.164	1	21	1620	1640	UUUUCUUCUUCUUCUUGCACA	UGUCGAAGAAGAAGAAGAAGA	Cleavage	1
71	miR838	Csa7M452000.1	2.5	19.379	1	20	81	100	UUUUCUUCUUCUUCUUGCAC	GUGCGAGAAGGAGGAGAAAU	Cleavage	1
72	miR838	Csa7M197290.1	3	12.077	1	20	3158	3177	UUUUCUUCUUCUUCUUGCAC	GUGCAAGGAGAAGCAGAAAU	Cleavage	1
73	miR838	Csa3M124810.1	3	7.073	1	20	789	808	UUUUCUUCUUCUUCUUGCAC	UGGUAAGGAGAAGAAGAAAA	Cleavage	1
74	miR838	Csa5M636480.1	3	9.426	1	21	971	991	UUUUCUUCUUCUUCUUGCACA	UGUGUAAGGGAGAGAAGAAAA	Translation	1
75	miR838	Csa3M895740.1	2.5	16.135	1	20	890	909	UUUUCUUCUUCUUCUUGCAC	GUGUGAGGGGGAGAAGAAAA	Cleavage	1
76	miR838	Csa1M002140.1	3	11.121	1	20	1611	1630	UUUUCUUCUUCUUCUUGCAC	CGGUAAGAAGAAGAAGAAGA	Cleavage	1
77	miR838	Csa5M635410.1	3	8.378	1	20	63	82	UUUUCUUCUUCUUCUUGCAC	UAGCGAGAAGAAGAAGAAGA	Cleavage	1
78	miR838	Csa6M504480.1	2.5	2.351	1	21	1332	1352	UUUUCUUCUUCUUCUUGCACA	UGAGGAAGAAGAAGAAGAAGA	Cleavage	1
79	miR838	Csa6M504590.1	2.5	9.796	1	21	44	64	UUUUCUUCUUCUUCUUGCACA	UGUUGAAGAAGAAGAAGAAGA	Cleavage	1
80	miR838	Csa7M452100.1	2.5	16.57	1	20	1223	1242	UUUUCUUCUUCUUCUUGCAC	UUGCAAGAAGAAAAAGGAAA	Cleavage	1
81	miR838	Csa2M011570.1	3	5.201	1	21	2	22	UUUUCUUCUUCUUCUUGCACA	UGUGUAAGAAGAAGAGAAGAA	Cleavage	1
82	miR838	Csa3M516500.1	2.5	15.819	1	21	138	158	UUUUCUUCUUCUUCUUGCACA	UAUGCAAGGGGAAGAAGAAGA	Cleavage	1
83	miR838	Csa2M345950.1	2	18.135	1	20	546	565	UUUUCUUCUUCUUCUUGCAC	GUCUAAGAAGAAGAAGAAGA	Cleavage	1
84	miR838	Csa4M099230.1	3	20.31	1	21	959	979	UUUUCUUCUUCUUCUUGCACA	UGUGCAAGACGAAGAGGAGGG	Cleavage	1
85	miR838	Csa1M569440.1	2.5	14.533	1	21	596	616	UUUUCUUCUUCUUCUUGCACA	UGAGGAAGAAGAAGAAGAAGA	Cleavage	1
86	miR838	Csa5M623880.1	3	3.18	1	20	600	619	UUUUCUUCUUCUUCUUGCAC	UAGUAAGAAGAAGAAGAAGA	Cleavage	1
87	miR838	Csa3M878810.1	2.5	12.843	1	21	414	434	UUUUCUUCUUCUUCUUGCACA	UGUUGAAGAAGAAGAAGAAGA	Cleavage	1
88	miR838	Csa6M000640.2	2.5	10.307	1	20	2911	2930	UUUUCUUCUUCUUCUUGCAC	GUGCGAGAAGAAAAGGAAGA	Cleavage	1
89	miR838	Csa6M000640.1	2.5	10.307	1	20	2911	2930	UUUUCUUCUUCUUCUUGCAC	GUGCGAGAAGAAAAGGAAGA	Cleavage	1
90	miR838	Csa7M071410.1	2.5	11.757	1	21	742	762	UUUUCUUCUUCUUCUUGCACA	UAUGCAAGAAAAAGAAGAGAA	Translation	1
91	miR838	Csa2M108620.1	2.5	7.246	1	21	36	56	UUUUCUUCUUCUUCUUGCACA	UGUAGAAGAAGAAGAAGAAGA	Cleavage	1
92	miR838	Csa6M358710.1	2.5	14.907	1	21	201	221	UUUUCUUCUUCUUCUUGCACA	UGAACAAGAAGAAGAAGAGAA	Cleavage	1
93	miR838	Csa6M091860.1	2.5	8.383	1	20	1036	1055	UUUUCUUCUUCUUCUUGCAC	AUGGAAGAAGAAGAAGAAGA	Cleavage	1
94	miR838	Csa3M636420.2	2.5	9.205	1	20	2038	2057	UUUUCUUCUUCUUCUUGCAC	GAGCAAGAAGAAGAUGAAAA	Cleavage	1
95	miR838	Csa3M636420.1	2.5	9.205	1	20	2038	2057	UUUUCUUCUUCUUCUUGCAC	GAGCAAGAAGAAGAUGAAAA	Cleavage	1
96	miR838	Csa3M168950.1	3	20.21	1	20	219	238	UUUUCUUCUUCUUCUUGCAC	AUCCAAGAGGAAGAAGAAAG	Cleavage	1
97	miR838	Csa3M168950.2	3	20.21	1	20	219	238	UUUUCUUCUUCUUCUUGCAC	AUCCAAGAGGAAGAAGAAAG	Cleavage	1
98	miR838	Csa3M119550.1	3	15.441	1	21	2871	2891	UUUUCUUCUUCUUCUUGCACA	UGCGGAAGAAGAGGAAGAAGA	Cleavage	1
99	miR838	Csa1M025040.1	2.5	8.255	1	20	634	653	UUUUCUUCUUCUUCUUGCAC	UUGGAAGAAGAAGAAGAAGA	Cleavage	1
100	miR838	Csa6M157050.1	2.5	8.411	1	20	1483	1502	UUUUCUUCUUCUUCUUGCAC	GUGGAGGAAGAAGAGGAAGA	Cleavage	1
101	miR838	Csa2M232990.1	2.5	10.653	1	21	389	409	UUUUCUUCUUCUUCUUGCACA	UAUGGAAGAAGAAGAAGGAAA	Cleavage	1
102	miR838	Csa7M357030.1	3	10.686	1	20	5068	5087	UUUUCUUCUUCUUCUUGCAC	AUGCGAGAAGAACAAGAGAA	Cleavage	1
103	miR838	Csa5M381790.1	2.5	1.983	1	21	14	34	UUUUCUUCUUCUUCUUGCACA	UGAGAAAGAAGAAGAAGAAGA	Cleavage	1
104	miR838	Csa4M286320.1	2.5	8.214	1	20	856	875	UUUUCUUCUUCUUCUUGCAC	GUGCAGGAUGAGGAAGAAGA	Cleavage	1
105	miR838	Csa3M399460.1	2.5	8.362	1	21	92	112	UUUUCUUCUUCUUCUUGCACA	UAUGUAACAAGAAGAAGAAAA	Cleavage	1
106	miR838	Csa3M645890.1	2.5	0.055	1	21	6	26	UUUUCUUCUUCUUCUUGCACA	UGGGGAAGAAGAAGAAGAAGA	Cleavage	1
107	miR838	Csa7M405970.1	2.5	5.195	1	20	532	551	UUUUCUUCUUCUUCUUGCAC	AUGAAAGAAGAAGAAGAAGA	Cleavage	1
108	miR838	Csa2M368870.1	3	16.853	1	21	1248	1268	UUUUCUUCUUCUUCUUGCACA	UGUGAAAGCAGGAGAAGAAGA	Cleavage	1
109	miR838	Csa3M225830.1	2	3.49	1	20	117	136	UUUUCUUCUUCUUCUUGCAC	GAGGAAGAAGAAGAAGAAAA	Cleavage	1
110	miR838	Csa5M640540.1	3	7.507	1	20	1371	1390	UUUUCUUCUUCUUCUUGCAC	AAGGAAGAAGAAGAAGAAAA	Cleavage	1
111	miR838	Csa2M302270.1	3	14.484	1	21	2388	2408	UUUUCUUCUUCUUCUUGCACA	UGAGCAUGGAGAAGAAGAAGA	Cleavage	1
112	miR838	Csa2M416110.1	3	17.536	1	21	731	751	UUUUCUUCUUCUUCUUGCACA	UGGUCGAGGAGAAGAAGAAAA	Cleavage	1
113	miR838	Csa4M286340.1	2.5	12.31	1	20	778	797	UUUUCUUCUUCUUCUUGCAC	GUGCAGGUGGAAGAAGAAGA	Cleavage	1
114	miR838	Csa2M225310.1	2.5	19.267	1	20	397	416	UUUUCUUCUUCUUCUUGCAC	GGGCAAGGGGAAGAAGAAGA	Cleavage	1
115	miR838	Csa5M180900.1	2.5	21.926	1	20	18	37	UUUUCUUCUUCUUCUUGCAC	GUUCAAGAGGAAGAAGAAGG	Cleavage	1
116	miR838	Csa7M098730.1	2.5	12.607	1	20	505	524	UUUUCUUCUUCUUCUUGCAC	AUUCAAGAAGAAGAAGAAGA	Cleavage	1
117	miR838	Csa4M286340.2	2.5	12.31	1	20	718	737	UUUUCUUCUUCUUCUUGCAC	GUGCAGGUGGAAGAAGAAGA	Cleavage	1
118	miR838	Csa3M592120.1	2.5	13.275	1	20	782	801	UUUUCUUCUUCUUCUUGCAC	GUACAAGAAGAAGAGGGGAA	Cleavage	1
119	miR838	Csa5M171750.1	3	10.723	1	21	2	22	UUUUCUUCUUCUUCUUGCACA	UGGACAAGAAGGAGAAGAAGA	Cleavage	1
120	miR838	Csa4M627230.1	2.5	9.538	1	20	549	568	UUUUCUUCUUCUUCUUGCAC	AUAUAAGAAGAAGAAGAAAA	Cleavage	1
121	miR838	Csa6M397170.1	2	11.838	1	20	555	574	UUUUCUUCUUCUUCUUGCAC	GAGGAAGAAGAAGAAGAAAA	Cleavage	1
122	miR838	Csa3M118730.1	3	9.141	1	21	99	119	UUUUCUUCUUCUUCUUGCACA	UGAGGAGGAAGAAGAAGAAGA	Cleavage	1
123	miR838	Csa7M043560.1	3	7.197	1	20	650	669	UUUUCUUCUUCUUCUUGCAC	GUGCAGGAGGAGGAGGAGGA	Cleavage	1
124	miR838	Csa5M625970.1	3	7.189	1	21	54	74	UUUUCUUCUUCUUCUUGCACA	UGAGAGAGAAGAAGAAGAAGA	Cleavage	1
125	miR838	Csa3M236020.1	2.5	0.131	1	20	835	854	UUUUCUUCUUCUUCUUGCAC	GAGGAAGAAGAAGAAGAAGA	Cleavage	1
126	miR838	Csa2M416110.2	3	17.536	1	21	731	751	UUUUCUUCUUCUUCUUGCACA	UGGUCGAGGAGAAGAAGAAAA	Cleavage	1
127	miR838	Csa2M225310.2	2.5	19.267	1	20	397	416	UUUUCUUCUUCUUCUUGCAC	GGGCAAGGGGAAGAAGAAGA	Cleavage	1
128	miR838	Csa5M640550.1	3	8.564	1	20	1365	1384	UUUUCUUCUUCUUCUUGCAC	AAGGAAGAAGAAGAAGAAAA	Cleavage	1
129	miR838	Csa6M008060.1	2.5	1.913	1	20	648	667	UUUUCUUCUUCUUCUUGCAC	GAGUAAGAAGAAGAAGAAGG	Cleavage	1
130	miR838	Csa4M620590.1	2.5	13.208	1	20	462	481	UUUUCUUCUUCUUCUUGCAC	UUUCAAGAAGAAGAAGAAGA	Cleavage	1
131	miR838	Csa3M117410.1	2.5	1.691	1	21	1471	1490	UUUUCUUCUUCUUCUUGCACA	UGUG-AAGAAGAAGAAGAAGA	Cleavage	1
132	miR838	Csa3M777030.1	3	14.898	1	21	237	257	UUUUCUUCUUCUUCUUGCACA	UGAGGAAGAAGAAGAAGAGGA	Cleavage	1
133	miR838	Csa4M296080.1	2.5	18.759	1	21	1030	1049	UUUUCUUCUUCUUCUUGCACA	UGUG-AAGAAGAAGAAGAAGA	Cleavage	1
134	miR838	Csa7M452070.1	3	11.622	1	21	17	38	UUUUCUUCUUCUUC-UUGCACA	UGUGCAAAGGGGAAGAAGAAAA	Cleavage	1
135	miR838	Csa7M387720.1	3	5.968	1	21	1125	1145	UUUUCUUCUUCUUCUUGCACA	UGGGGAGGAAGAAGAAGAAGA	Cleavage	1
136	miR838	Csa3M828430.1	3	11.18	1	20	936	955	UUUUCUUCUUCUUCUUGCAC	ACGGAAGAAGAAGAAGAAAA	Cleavage	1
137	miR838	Csa5M180870.1	3	5.29	1	21	269	289	UUUUCUUCUUCUUCUUGCACA	UGGGAGAGAAGAAGAGGAAAA	Cleavage	1
138	miR838	Csa5M577430.1	3	16.319	1	20	148	167	UUUUCUUCUUCUUCUUGCAC	UUGGAGGAAGAAGAAGAAGA	Cleavage	1
139	miR838	Csa6M500390.1	3	9.843	1	21	366	386	UUUUCUUCUUCUUCUUGCACA	UGAGGAAGAAGAAGAAGAGAG	Cleavage	1
140	miR838	Csa3M128970.1	2.5	10.493	1	20	1455	1474	UUUUCUUCUUCUUCUUGCAC	GUUGAAGAAGAAGAAGAGAA	Cleavage	1
141	miR838	Csa3M822100.1	2.5	8.359	1	20	532	551	UUUUCUUCUUCUUCUUGCAC	GUACAAGAAGAAGAAGGGGA	Cleavage	1
142	miR838	Csa6M520360.1	2.5	13.688	1	20	19	38	UUUUCUUCUUCUUCUUGCAC	UUGGAAGAAGAAGAAGAAGA	Cleavage	1
143	miR838	Csa2M402010.1	3	11.65	1	21	1118	1138	UUUUCUUCUUCUUCUUGCACA	UGUACCAGGAGAAGAAGAAGA	Cleavage	1
144	miR838	Csa6M526390.1	3	13.641	1	21	2	22	UUUUCUUCUUCUUCUUGCACA	UGGGGAAGAAGAAGAAGAGAG	Cleavage	1
145	miR838	Csa4M009890.1	2	9.809	1	20	457	476	UUUUCUUCUUCUUCUUGCAC	GUUGAAGAAGAAGAAGAAAA	Cleavage	1
146	miR838	Csa2M401370.1	3	13.881	1	21	902	922	UUUUCUUCUUCUUCUUGCACA	UGUACAAGAUGAAGAGGAAAG	Cleavage	1
147	miR838	Csa6M526390.2	3	13.641	1	21	2	22	UUUUCUUCUUCUUCUUGCACA	UGGGGAAGAAGAAGAAGAGAG	Cleavage	1
148	miR838	Csa3M731120.1	3	6.741	1	21	476	496	UUUUCUUCUUCUUCUUGCACA	UGAAUAAGAAGAAGAAGAAGA	Cleavage	1
149	miR838	Csa6M500460.2	3	8.87	1	20	1765	1784	UUUUCUUCUUCUUCUUGCAC	AUGGGAGAAGAAGAAGAAGA	Cleavage	1
150	miR838	Csa4M000890.1	3	7.855	1	21	781	801	UUUUCUUCUUCUUCUUGCACA	UAUGCAAGGAAAAGAAGAGAA	Translation	1
151	miR838	Csa6M500460.1	3	7.516	1	20	1765	1784	UUUUCUUCUUCUUCUUGCAC	AUGGGAGAAGAAGAAGAAGA	Cleavage	1
152	miR838	Csa1M633370.1	3	8.743	1	21	185	206	UUUUCUUCUUCUUC-UUGCACA	UGUGCGACGAAGAAGAAGAAGA	Cleavage	1
153	miR838	Csa2M354790.1	2.5	10.852	1	21	543	562	UUUUCUUCUUCUUCUUGCACA	UGUGCA-GAGGAAGAAGAAAA	Cleavage	1
154	miR838	Csa3M889110.1	3	18.605	1	21	498	518	UUUUCUUCUUCUUCUUGCACA	UGUUGAAGAAGAGGAAGGAAA	Cleavage	1
155	miR838	Csa1M448960.1	2.5	17.726	1	20	434	453	UUUUCUUCUUCUUCUUGCAC	GUGGAAGAAGAGGAAGAAGG	Cleavage	1
156	miR838	Csa3M777590.1	2.5	18.343	1	20	428	447	UUUUCUUCUUCUUCUUGCAC	GUGGAAGGAGAGGAAGAAGA	Cleavage	1
157	miR838	Csa2M034500.1	3	17.052	1	21	624	644	UUUUCUUCUUCUUCUUGCACA	UGUUCAAGGUGAAGAAGAAAG	Cleavage	1
158	miR838	Csa6M504690.1	3	14.521	1	20	139	158	UUUUCUUCUUCUUCUUGCAC	CAGCAAGAAGAUGAAGAAAA	Translation	1
159	miR838	Csa3M172970.1	3	16.614	1	20	2504	2523	UUUUCUUCUUCUUCUUGCAC	GUUCAAGAGGAAGAGGAAGG	Cleavage	1
160	miR838	Csa3M009470.1	3	6.703	1	20	637	656	UUUUCUUCUUCUUCUUGCAC	CUGAAGGAAGAAGAAGAAGA	Cleavage	1
161	miR838	Csa1M256740.1	3	19.963	1	20	779	798	UUUUCUUCUUCUUCUUGCAC	CUGCAAAGAGAAGAAGGAAA	Cleavage	1
162	miR838	Csa1M046070.1	2.5	7.655	1	20	95	114	UUUUCUUCUUCUUCUUGCAC	AUGCAAUAAGAAGAAGAAAG	Cleavage	1
163	miR838	Csa6M294440.1	3	10.851	1	21	113	133	UUUUCUUCUUCUUCUUGCACA	UUUCUAAGAAGAAGAAGAAGA	Cleavage	1
164	miR838	Csa1M448960.2	2.5	17.726	1	20	332	351	UUUUCUUCUUCUUCUUGCAC	GUGGAAGAAGAGGAAGAAGG	Cleavage	1
165	miR838	Csa6M092520.1	3	0.413	1	21	2	22	UUUUCUUCUUCUUCUUGCACA	UGAGGAAGAAGAGGAAGAAGA	Cleavage	1
166	miR838	Csa6M004560.1	2.5	0.008	1	20	1	20	UUUUCUUCUUCUUCUUGCAC	AUGGAAGAAGAAGAAGAAGA	Cleavage	1
167	miR854	Csa3M852580.1	1	6.396	1	21	58	78	GAUGAGGAUAGGGAGGAGGAG	UUCCUCUUCCCUAUUCUCAUC	Cleavage	1
168	miR854	Csa1M002040.1	2.5	1.645	1	21	46	66	GAUGAGGAUAGGGAGGAGGAG	CUUCUCCUCUCUAUCCUCUUC	Cleavage	1
169	miR854	Csa4M640960.1	2	8.442	1	21	804	824	GAUGAGGAUAGGGAGGAGGAG	CUCCUCCUUCCAAUCCUUAUC	Translation	1
170	miR854	Csa3M624020.1	2	4.109	1	21	40	60	GAUGAGGAUAGGGAGGAGGAG	CUCCUUCUCCUUCUCCUCAUC	Translation	1
171	miR854	Csa2M307330.1	1.5	6.144	1	20	203	222	GAUGAGGAUAGGGAGGAGGA	UCUUCCUCCCUAUCUUCGUC	Cleavage	1
172	miR854	Csa1M250160.1	2	0.71	1	20	35	54	GAUGAGGAUAGGGAGGAGGA	UCUUUCUUCCUAUCUUCAUC	Cleavage	1
173	miR854	Csa5M139150.1	2.5	11.553	1	21	153	173	GAUGAGGAUAGGGAGGAGGAG	CUCCUCCUCCCCAUCUUCAUG	Translation	1
174	miR854	Csa4M003600.1	2.5	1.445	1	21	19	39	GAUGAGGAUAGGGAGGAGGAG	CUCAUUCUCUCUAUCUUCAUC	Cleavage	1
175	miR854	Csa2M239400.1	2	3.063	1	21	66	86	GAUGAGGAUAGGGAGGAGGAG	UUCCUCUUCCUUUUCCUCAUC	Translation	1
176	miR854	Csa2M239400.2	2	3.063	1	21	66	86	GAUGAGGAUAGGGAGGAGGAG	UUCCUCUUCCUUUUCCUCAUC	Translation	1
177	miR854	Csa1M587970.1	3	6.238	1	21	76	96	GAUGAGGAUAGGGAGGAGGAG	CUCUUUUUCCCUAUCCUCACC	Cleavage	1
178	miR854	Csa6M107900.1	3	8.46	1	21	185	205	GAUGAGGAUAGGGAGGAGGAG	CUCCUCCUCCUUAUCAUUAUU	Cleavage	1
179	miR854	Csa1M014410.1	2.5	0.25	1	21	773	793	GAUGAGGAUAGGGAGGAGGAG	CUCCUCCUCCUCAUUCUCAUU	Translation	2
180	miR854	Csa1M014410.1	2.5	0.392	1	21	812	832	GAUGAGGAUAGGGAGGAGGAG	CUCCUCUUCCUCAUUCUCAUC	Translation	2
181	miR854	Csa3M824990.1	3	12.041	1	21	431	451	GAUGAGGAUAGGGAGGAGGAG	CUUCUCCUCCUUAUUCUCAAC	Cleavage	1
182	miR854	Csa4M641710.1	2.5	1.346	1	21	396	416	GAUGAGGAUAGGGAGGAGGAG	CUCUUCCUCCUCAUCUUCAUC	Translation	1
183	miR854	Csa7M072870.1	3	8.219	1	21	986	1006	GAUGAGGAUAGGGAGGAGGAG	CUCCUUCUCCCUCUCCUCCUC	Translation	1
184	miR854	Csa4M639960.1	2	9.304	1	20	817	836	GAUGAGGAUAGGGAGGAGGA	UCCUCCUUCCAAUCCUUAUC	Translation	1
185	miR854	Csa2M005900.1	3	14.964	1	21	802	822	GAUGAGGAUAGGGAGGAGGAG	CUCCUCCUCCUCAUCCUAAUC	Translation	1
186	miR854	Csa1M076600.1	2.5	4.587	1	20	32	51	GAUGAGGAUAGGGAGGAGGA	UCCUCCUCCUUAUCUUCUUC	Cleavage	1
187	miR854	Csa7M374620.1	3	16.704	1	21	638	658	GAUGAGGAUAGGGAGGAGGAG	CCUCUCUUCCUUAUCCUCGUC	Cleavage	1
188	miR854	Csa6M408170.1	2.5	0.017	1	21	68	88	GAUGAGGAUAGGGAGGAGGAG	UUUCUCCUUCUUUUCCUCAUC	Translation	1
189	miR854	Csa4M011830.1	3	5.123	1	21	41	61	GAUGAGGAUAGGGAGGAGGAG	CUUCUCUUCCCUCUCUUCAUU	Translation	1
190	miR854	Csa3M149380.1	3	5.049	1	21	224	244	GAUGAGGAUAGGGAGGAGGAG	CUCCUCCUCCUUCUCCUCCUC	Translation	1
191	miR854	Csa1M009700.1	3	11.013	1	21	386	406	GAUGAGGAUAGGGAGGAGGAG	CUCCUCCUCCUCAUCAUCAUC	Translation	1
192	miR854	Csa7M252700.1	2.5	4.86	1	21	920	940	GAUGAGGAUAGGGAGGAGGAG	UUCCAUUUCCCUAUCCUUAUC	Cleavage	1
193	miR854	Csa7M388390.1	2.5	3.086	1	21	54	74	GAUGAGGAUAGGGAGGAGGAG	CUCCUCCUCCUCCUCCUCAUC	Translation	1
194	miR854	Csa1M570240.1	3	3.029	1	20	179	198	GAUGAGGAUAGGGAGGAGGA	UUUUCCUCCUUAUCUUCAUG	Cleavage	1
195	miR854	Csa6M403050.1	3	7.523	1	21	469	489	GAUGAGGAUAGGGAGGAGGAG	CUCCUCAACCCUAUUCUCGUC	Cleavage	1
196	miR854	Csa2M357190.1	2.5	2.502	1	21	591	611	GAUGAGGAUAGGGAGGAGGAG	CUCCUCCUCCUCCUCCUCAUC	Translation	1
197	miR854	Csa2M224260.1	2.5	17.228	1	20	72	91	GAUGAGGAUAGGGAGGAGGA	ACCUCCUCCUUCUCCUCAUC	Translation	1
198	miR854	Csa2M270160.1	2.5	4.8	1	20	530	549	GAUGAGGAUAGGGAGGAGGA	UUCUCGUUCCUAUCUUCAUC	Cleavage	1
199	miR854	Csa4M506870.1	3	20.03	1	21	390	410	GAUGAGGAUAGGGAGGAGGAG	UUCUUCGUCUUUAUCUUCAUC	Cleavage	1
200	miR854	Csa5M524760.1	3	15.523	1	21	145	165	GAUGAGGAUAGGGAGGAGGAG	CUCUUCCUCCAUGUCCUUGUC	Translation	1
201	miR854	Csa6M520430.1	3	12.969	1	21	43	63	GAUGAGGAUAGGGAGGAGGAG	CUCCUCCUCCUCCUCCUUAUC	Translation	1
202	miR854	Csa7M433210.1	3	18.478	1	20	54	73	GAUGAGGAUAGGGAGGAGGA	GCCUCCUCCUUAUCCUGAUC	Cleavage	1
203	miR854	Csa7M448090.1	3	7.244	1	21	25	45	GAUGAGGAUAGGGAGGAGGAG	UUUCUCUUCUCUCUCCUCAUU	Translation	1
204	miR854	Csa5M223100.1	3	9.302	1	21	410	430	GAUGAGGAUAGGGAGGAGGAG	CUCCUCCUCCUUCUCCUCCUC	Translation	1
205	miR854	Csa4M056620.1	2.5	6.474	1	21	1555	1575	GAUGAGGAUAGGGAGGAGGAG	UUCCUCCUCUCCCUCCUCAUC	Translation	1
206	miR854	Csa6M366380.1	2.5	4.162	1	21	17	37	GAUGAGGAUAGGGAGGAGGAG	CUCCUCCUCCUCCUCCUCAUC	Translation	1
207	miR854	Csa1M305750.1	3	4.641	1	21	46	66	GAUGAGGAUAGGGAGGAGGAG	CUCCUCAUCCUUCUCCUCAUU	Translation	1
208	miR854	Csa1M575150.1	3	5.853	1	21	31	51	GAUGAGGAUAGGGAGGAGGAG	CUCAUUUUCCAUAUCCUCAUC	Translation	1
209	miR854	Csa4M047970.1	2.5	7.518	1	21	581	601	GAUGAGGAUAGGGAGGAGGAG	UUCCUCCUCCUCCUCCUCAUC	Translation	1
210	miR854	Csa4M642420.1	3	13.314	1	20	54	73	GAUGAGGAUAGGGAGGAGGA	GCCUCCUCCUCAUCUUCAUC	Translation	1
211	miR854	Csa4M293210.1	3	6.296	1	21	897	917	GAUGAGGAUAGGGAGGAGGAG	UUCUUCAUCUUUAUCUUCAUC	Cleavage	1
212	miR854	Csa5M603320.1	3	13.466	1	21	909	929	GAUGAGGAUAGGGAGGAGGAG	UUCUUCUUCCUCAUCUUCAUC	Translation	1
213	miR854	Csa7M451400.1	2.5	9.415	1	20	236	255	GAUGAGGAUAGGGAGGAGGA	UUCUCUUCUCUAGCCUCAUC	Cleavage	1
214	miR854	Csa5M139440.1	3	15.738	1	21	69	89	GAUGAGGAUAGGGAGGAGGAG	UUCCUCCUCUCCAUCAUCAUC	Translation	1
215	miR854	Csa5M608220.1	2.5	3.749	1	21	192	212	GAUGAGGAUAGGGAGGAGGAG	UUCCUCAUCCUCAUCCUCAUC	Translation	1
216	miR854	Csa7M038700.1	3	5.033	1	21	61	81	GAUGAGGAUAGGGAGGAGGAG	UUCUUCUUCCUUCUCCUUAUC	Translation	1
217	miR854	Csa4M410830.1	3	8.46	1	20	960	979	GAUGAGGAUAGGGAGGAGGA	UAUUCCUUCCUAUCCUUAUU	Cleavage	1
218	miR854	Csa6M061760.1	3	12.932	1	21	505	525	GAUGAGGAUAGGGAGGAGGAG	CUCCUCCUCACUAGCUUCAUU	Cleavage	1
219	miR854	Csa6M014460.1	3	7.275	1	21	363	383	GAUGAGGAUAGGGAGGAGGAG	CUCCUCCUCCUCCUCCUCAUU	Translation	1
220	miR854	Csa5M292210.1	3	16.113	1	20	1703	1722	GAUGAGGAUAGGGAGGAGGA	UUCUCUUUCCAAUCCUUAUC	Translation	1
221	miR854	Csa7M407680.1	3	8.293	1	21	156	176	GAUGAGGAUAGGGAGGAGGAG	UUCCUCCUUCAUGGCCUCAUC	Translation	1
222	miR854	Csa6M104640.1	3	12.308	1	21	540	560	GAUGAGGAUAGGGAGGAGGAG	CUCCUCCUCCUCCUCCUCGUC	Translation	1
223	miR854	Csa5M165220.1	3	3.457	1	20	130	149	GAUGAGGAUAGGGAGGAGGA	UCCUCCUCCUUCUCCUCCUC	Translation	1
224	miR854	Csa2M334510.1	3	0.923	1	20	77	96	GAUGAGGAUAGGGAGGAGGA	UCUUCCUCGCUAUCCUCACC	Cleavage	1
225	miR854	Csa4M052700.1	3	5.839	1	21	117	137	GAUGAGGAUAGGGAGGAGGAG	CUCCUCCUCCUCUUCUUCAUC	Translation	1
226	miR854	Csa7M435550.1	3	5.583	1	20	87	106	GAUGAGGAUAGGGAGGAGGA	UUCUUCCCCUUAUUCUCAUC	Cleavage	1
227	miR854	Csa3M872110.1	3	11.077	1	21	90	110	GAUGAGGAUAGGGAGGAGGAG	UUCCUCCGCCCAAUCCUCAUG	Translation	1
228	miR854	Csa1M690230.1	3	21.737	1	20	28	47	GAUGAGGAUAGGGAGGAGGA	CCUUCAUCCCUAUCUUCAUC	Cleavage	1
229	miR854	Csa2M432220.1	3	12.203	1	21	388	408	GAUGAGGAUAGGGAGGAGGAG	CUCCUCCGCCGUAACCUCAUC	Translation	1
230	miR854	Csa1M265640.1	3	2.18	1	21	215	235	GAUGAGGAUAGGGAGGAGGAG	UUCUUCCUUCCUCUUCUCGUC	Translation	1
231	miR854	Csa6M513760.1	3	16.698	1	21	108	128	GAUGAGGAUAGGGAGGAGGAG	CUCCGCCUCGCGAUCCUCAUC	Translation	1
232	miR854	Csa4M337360.1	3	5.503	1	20	122	141	GAUGAGGAUAGGGAGGAGGA	UCCUCCUCCUUCUCAUCAUC	Translation	1
233	miR854	Csa5M594450.1	3	11.409	1	21	492	512	GAUGAGGAUAGGGAGGAGGAG	UUCCAUCUCUCAAUCCUCAUC	Translation	1
234	miR854	Csa3M741330.1	3	9.349	1	21	16	36	GAUGAGGAUAGGGAGGAGGAG	UUCCUCCUCCUCCUCCUCAUU	Translation	1
235	miR5658	Csa1M574890.1	0	21.275	1	20	48	67	AUGAUGAUGAUGAUGAUGAA	UUCAUCAUCAUCAUCAUCAU	Cleavage	1
236	miR5658	Csa6M407060.1	0	16.289	1	20	80	99	AUGAUGAUGAUGAUGAUGAA	UUCAUCAUCAUCAUCAUCAU	Cleavage	1
237	miR5658	Csa5M608190.1	0	0.74	1	20	44	63	AUGAUGAUGAUGAUGAUGAA	UUCAUCAUCAUCAUCAUCAU	Cleavage	1
238	miR5658	Csa3M810480.1	0	3.282	1	20	74	93	AUGAUGAUGAUGAUGAUGAA	UUCAUCAUCAUCAUCAUCAU	Cleavage	1
239	miR5658	Csa5M146830.1	0	3.852	1	20	101	120	AUGAUGAUGAUGAUGAUGAA	UUCAUCAUCAUCAUCAUCAU	Cleavage	1
240	miR5658	Csa7M378410.1	0.5	16.681	1	20	443	462	AUGAUGAUGAUGAUGAUGAA	UUUAUCAUCAUCAUCAUCAU	Cleavage	1
241	miR5658	Csa1M065380.1	1.5	0.506	1	21	24	44	AUGAUGAUGAUGAUGAUGAAA	UUUCAUCAUCAUCAUCACCAU	Cleavage	1
242	miR5658	Csa6M080930.1	1	6.336	1	20	92	111	AUGAUGAUGAUGAUGAUGAA	AUCAUCAUCAUCAUCAUCAU	Cleavage	1
243	miR5658	Csa7M432590.1	0.5	22.674	1	20	390	409	AUGAUGAUGAUGAUGAUGAA	UUCAUCAUCAUCAUCAUCGU	Cleavage	1
244	miR5658	Csa2M336070.1	1	16.144	1	21	643	663	AUGAUGAUGAUGAUGAUGAAA	UUCCAUCAUCAUCAUCAUCAU	Cleavage	1
245	miR5658	Csa3M782620.3	1	9.705	1	20	1733	1752	AUGAUGAUGAUGAUGAUGAA	AUCAUCAUCAUCAUCAUCAU	Cleavage	1
246	miR5658	Csa3M782620.1	1	9.705	1	20	1733	1752	AUGAUGAUGAUGAUGAUGAA	AUCAUCAUCAUCAUCAUCAU	Cleavage	1
247	miR5658	Csa3M782620.2	1	9.705	1	20	1733	1752	AUGAUGAUGAUGAUGAUGAA	AUCAUCAUCAUCAUCAUCAU	Cleavage	1
248	miR5658	Csa2M005920.1	1	8.656	1	20	560	579	AUGAUGAUGAUGAUGAUGAA	AUCAUCAUCAUCAUCAUCAU	Cleavage	1
249	miR5658	Csa3M076520.1	1	10.725	1	20	1394	1413	AUGAUGAUGAUGAUGAUGAA	AUCAUCAUCAUCAUCAUCAU	Cleavage	1
250	miR5658	Csa1M575100.1	1	11.385	1	20	1040	1059	AUGAUGAUGAUGAUGAUGAA	AUCAUCAUCAUCAUCAUCAU	Cleavage	1
251	miR5658	Csa4M297540.1	1	5.092	1	20	107	126	AUGAUGAUGAUGAUGAUGAA	AUCAUCAUCAUCAUCAUCAU	Cleavage	1
252	miR5658	Csa3M088430.1	1	6.662	1	20	386	405	AUGAUGAUGAUGAUGAUGAA	AUCAUCAUCAUCAUCAUCAU	Cleavage	1
253	miR5658	Csa5M148470.1	1	9.51	1	20	1055	1074	AUGAUGAUGAUGAUGAUGAA	AUCAUCAUCAUCAUCAUCAU	Cleavage	1
254	miR5658	Csa5M637660.1	1	8.457	1	20	959	978	AUGAUGAUGAUGAUGAUGAA	AUCAUCAUCAUCAUCAUCAU	Cleavage	1
255	miR5658	Csa4M639930.1	1	4.694	1	20	731	750	AUGAUGAUGAUGAUGAUGAA	AUCAUCAUCAUCAUCAUCAU	Cleavage	1
256	miR5658	Csa7M388390.1	1	9.012	1	20	813	832	AUGAUGAUGAUGAUGAUGAA	AUCAUCAUCAUCAUCAUCAU	Cleavage	1
257	miR5658	Csa6M344210.1	1	6.198	1	20	497	516	AUGAUGAUGAUGAUGAUGAA	AUCAUCAUCAUCAUCAUCAU	Cleavage	1
258	miR5658	Csa2M295940.1	1	13.476	1	20	500	519	AUGAUGAUGAUGAUGAUGAA	CUCAUCAUCAUCAUCAUCAU	Cleavage	1
259	miR5658	Csa4M665110.1	1	16.673	1	20	555	574	AUGAUGAUGAUGAUGAUGAA	AUCAUCAUCAUCAUCAUCAU	Cleavage	1
260	miR5658	Csa2M351740.1	1	11.03	1	20	125	144	AUGAUGAUGAUGAUGAUGAA	CUCAUCAUCAUCAUCAUCAU	Cleavage	1
261	miR5658	Csa6M526550.2	1	9.24	1	20	683	702	AUGAUGAUGAUGAUGAUGAA	AUCAUCAUCAUCAUCAUCAU	Cleavage	1
262	miR5658	Csa6M526550.1	1	9.24	1	20	638	657	AUGAUGAUGAUGAUGAUGAA	AUCAUCAUCAUCAUCAUCAU	Cleavage	1
263	miR5658	Csa5M160750.1	1	11.98	1	20	336	355	AUGAUGAUGAUGAUGAUGAA	AUCAUCAUCAUCAUCAUCAU	Cleavage	1
264	miR5658	Csa3M914050.1	1	0.742	1	20	353	372	AUGAUGAUGAUGAUGAUGAA	AUCAUCAUCAUCAUCAUCAU	Cleavage	1
265	miR5658	Csa2M093840.1	1.5	17.905	1	21	248	268	AUGAUGAUGAUGAUGAUGAAA	UCUCAUCGUCAUCAUCAUCAU	Cleavage	1
266	miR5658	Csa6M079210.1	2	9.645	1	21	620	640	AUGAUGAUGAUGAUGAUGAAA	UUUUAUCAUUAUUAUUAUCAU	Cleavage	1
267	miR5658	Csa4M453640.1	1.5	22.127	1	20	1293	1312	AUGAUGAUGAUGAUGAUGAA	AUCAUCAUCAUCAUCAUCGU	Cleavage	1
268	miR5658	Csa6M490850.1	2	8.933	1	20	71	90	AUGAUGAUGAUGAUGAUGAA	ACCAUCAUCAUCAUCAUCAU	Cleavage	1
269	miR5658	Csa1M024280.1	1.5	10.043	1	21	207	227	AUGAUGAUGAUGAUGAUGAAA	UCUUAUCAUCAUCAUCAUCAU	Cleavage	1
270	miR5658	Csa6M405370.1	1	2.857	1	20	42	61	AUGAUGAUGAUGAUGAUGAA	UUCUUCAUCAUCAUCAUCAU	Cleavage	1
271	miR5658	Csa6M188160.1	2	11.612	1	20	1206	1225	AUGAUGAUGAUGAUGAUGAA	ACCAUCAUCAUCAUCAUCAU	Cleavage	1
272	miR5658	Csa3M009520.1	1	1.269	1	20	174	193	AUGAUGAUGAUGAUGAUGAA	UUCUUCAUCAUCAUCAUCAU	Cleavage	1
273	miR5658	Csa3M848250.2	2	13.055	1	20	1382	1401	AUGAUGAUGAUGAUGAUGAA	AUCAUCAUCAUCAUCAUCAA	Cleavage	1
274	miR5658	Csa3M848250.1	2	13.055	1	20	1382	1401	AUGAUGAUGAUGAUGAUGAA	AUCAUCAUCAUCAUCAUCAA	Cleavage	1
275	miR5658	Csa6M444970.1	1.5	10.072	1	20	212	231	AUGAUGAUGAUGAUGAUGAA	UUCAUCAUCAUCGUCAUCAA	Cleavage	1
276	miR5658	Csa6M216960.1	2	14.051	1	20	330	349	AUGAUGAUGAUGAUGAUGAA	AUCAUCAUCAUCAUCAUCAA	Cleavage	1
277	miR5658	Csa7M237830.1	2	6.13	1	20	884	903	AUGAUGAUGAUGAUGAUGAA	AUCAUCAUCAUCAUCAUCAA	Cleavage	1
278	miR5658	Csa6M504650.2	2	8.958	1	20	488	507	AUGAUGAUGAUGAUGAUGAA	CCCAUCAUCAUCAUCAUCAU	Cleavage	1
279	miR5658	Csa6M504650.1	2	8.958	1	20	488	507	AUGAUGAUGAUGAUGAUGAA	CCCAUCAUCAUCAUCAUCAU	Cleavage	1
280	miR5658	Csa1M089510.1	2	14.36	1	20	626	645	AUGAUGAUGAUGAUGAUGAA	AUCAUCAUCAUCAUCAUCAC	Cleavage	1
281	miR5658	Csa1M007850.1	2	6.348	1	20	792	811	AUGAUGAUGAUGAUGAUGAA	ACCAUCAUCAUCAUCAUCAU	Cleavage	1
282	miR5658	Csa7M237830.2	2	6.13	1	20	653	672	AUGAUGAUGAUGAUGAUGAA	AUCAUCAUCAUCAUCAUCAA	Cleavage	1
283	miR5658	Csa6M518350.1	2.5	11.53	1	21	84	104	AUGAUGAUGAUGAUGAUGAAA	UUUCAUCGUCGUUAUUGUCAU	Cleavage	1
284	miR5658	Csa7M407810.1	2	12.716	1	20	273	292	AUGAUGAUGAUGAUGAUGAA	AUCAUCAUCAUCAUCAUCAA	Cleavage	1
285	miR5658	Csa5M651640.1	2	5.674	1	20	449	468	AUGAUGAUGAUGAUGAUGAA	AUCAUCAUCGUCGUCAUCAU	Cleavage	1
286	miR5658	Csa4M343090.1	2.5	22.509	1	20	1443	1462	AUGAUGAUGAUGAUGAUGAA	AACAUCAUCAUCAUUAUCAU	Cleavage	1
287	miR5658	Csa2M368870.1	3	6	1	20	183	202	AUGAUGAUGAUGAUGAUGAA	UUCAUCAUCAUCGUCAUCCG	Cleavage	1
288	miR5658	Csa6M490250.1	2	13.825	1	20	639	658	AUGAUGAUGAUGAUGAUGAA	UUCAUCAUCGUCAUCAUCUU	Cleavage	1
289	miR5658	Csa6M526230.1	2.5	6.053	1	21	601	621	AUGAUGAUGAUGAUGAUGAAA	UUUCUUCAUCAUCAUGAUCAU	Cleavage	1
290	miR5658	Csa6M081510.1	2.5	8.716	1	20	62	81	AUGAUGAUGAUGAUGAUGAA	AUCAUCGUCAUCAUCAUCAA	Cleavage	1
291	miR5658	Csa3M384790.1	2	20.163	1	21	94	114	AUGAUGAUGAUGAUGAUGAAA	UUUCAUCAUCUCCAUCAUCAU	Translation	1
292	miR5658	Csa4M047970.1	2	7.348	1	21	727	747	AUGAUGAUGAUGAUGAUGAAA	UAUAAUCAUCAUCAUCAUCAU	Cleavage	1
293	miR5658	Csa3M778450.1	2.5	14.198	1	20	1616	1635	AUGAUGAUGAUGAUGAUGAA	AUCAUCAUCAUCAUCAUAAU	Cleavage	1
294	miR5658	Csa6M091920.1	2.5	4.028	1	21	112	132	AUGAUGAUGAUGAUGAUGAAA	UCUCAUCAUCAUCAACAUCAU	Cleavage	1
295	miR5658	Csa5M610370.1	2	11.965	1	20	751	770	AUGAUGAUGAUGAUGAUGAA	AUCAUCAUCAUCUUCAUCAU	Cleavage	1
296	miR5658	Csa7M071440.1	2	12.187	1	21	187	207	AUGAUGAUGAUGAUGAUGAAA	UCUGAUCAUCAUCAUCAUCAU	Cleavage	1
297	miR5658	Csa6M314120.1	2.5	16.345	1	21	490	510	AUGAUGAUGAUGAUGAUGAAA	UUUCAUCAUUAUGGUCGUCAU	Translation	1
298	miR5658	Csa5M524700.1	2	12.244	1	21	259	279	AUGAUGAUGAUGAUGAUGAAA	UCUGAUCAUCAUCAUCAUCAU	Cleavage	1
299	miR5658	Csa4M337360.1	2	1.26	1	21	132	152	AUGAUGAUGAUGAUGAUGAAA	UCUCAUCAUCAUAAUCAUCAU	Translation	1
300	miR5658	Csa4M621220.1	3	17.446	1	21	53	73	AUGAUGAUGAUGAUGAUGAAA	UUUUAUUAUCAUCAUCCUUAU	Cleavage	1
301	miR5658	Csa4M646060.1	2	4.471	1	20	176	195	AUGAUGAUGAUGAUGAUGAA	CUCAACAUCAUCAUCAUCAU	Cleavage	1
302	miR5658	Csa2M352430.1	2	12.983	1	20	161	180	AUGAUGAUGAUGAUGAUGAA	AUCAUCAUCACCAUCAUCAU	Translation	1
303	miR5658	Csa4M290830.1	2	21.236	1	20	995	1014	AUGAUGAUGAUGAUGAUGAA	AUCAUCAUAAUCAUCAUCAU	Cleavage	1
304	miR5658	Csa4M124910.1	2	17.83	1	20	491	510	AUGAUGAUGAUGAUGAUGAA	AUCAUCAUCUUCAUCAUCAU	Translation	1
305	miR5658	Csa2M380020.2	2	20.574	1	20	762	781	AUGAUGAUGAUGAUGAUGAA	UUUGUCAUCAUCCUCAUCAU	Cleavage	1
306	miR5658	Csa1M025040.1	2.5	9.728	1	20	222	241	AUGAUGAUGAUGAUGAUGAA	UUCAUCAUCAUCAUCAACAA	Cleavage	1
307	miR5658	Csa2M380020.4	2	20.574	1	20	726	745	AUGAUGAUGAUGAUGAUGAA	UUUGUCAUCAUCCUCAUCAU	Cleavage	1
308	miR5658	Csa2M380020.1	2	20.574	1	20	726	745	AUGAUGAUGAUGAUGAUGAA	UUUGUCAUCAUCCUCAUCAU	Cleavage	1
309	miR5658	Csa3M038720.1	2.5	13.001	1	20	625	644	AUGAUGAUGAUGAUGAUGAA	CUCAUUGUCAUCAUCGUCAU	Cleavage	1
310	miR5658	Csa3M251910.1	2	3.682	1	20	155	174	AUGAUGAUGAUGAUGAUGAA	UUCAUCAUCCUCAUCAUCAA	Translation	1
311	miR5658	Csa7M451300.1	2	3.879	1	20	665	684	AUGAUGAUGAUGAUGAUGAA	AUCAUCAUCAACAUCAUCAU	Translation	1
312	miR5658	Csa2M380020.3	2	20.574	1	20	396	415	AUGAUGAUGAUGAUGAUGAA	UUUGUCAUCAUCCUCAUCAU	Cleavage	1
313	miR5658	Csa5M139210.1	2	17.685	1	20	605	624	AUGAUGAUGAUGAUGAUGAA	UUCAUCAUCACCAUCAUCAA	Translation	1
314	miR5658	Csa7M450770.1	2	2.95	1	20	113	132	AUGAUGAUGAUGAUGAUGAA	UUCCUUAUCAUUAUCAUCAU	Cleavage	1
315	miR5658	Csa6M106780.1	2.5	9.091	1	21	256	276	AUGAUGAUGAUGAUGAUGAAA	UUUCAUCAUAAUCAUCACCAU	Cleavage	1
316	miR5658	Csa1M408200.1	3	9.764	1	20	1121	1140	AUGAUGAUGAUGAUGAUGAA	AGCAUCAUCAUCAUCAUCAC	Cleavage	1
317	miR5658	Csa5M139380.1	2.5	20.069	1	20	408	427	AUGAUGAUGAUGAUGAUGAA	UUCAUCAUCGUCAUUGUCAC	Cleavage	1
318	miR5658	Csa6M008720.1	3	4.078	1	20	1166	1185	AUGAUGAUGAUGAUGAUGAA	CACAUCAUCAUCAUCAUCAC	Cleavage	1
319	miR5658	Csa5M146310.1	3	12.572	1	20	968	987	AUGAUGAUGAUGAUGAUGAA	AAAAUCAUCAUCAUCAUCAU	Cleavage	1
320	miR5658	Csa6M523350.1	2	14.772	1	20	203	222	AUGAUGAUGAUGAUGAUGAA	AUCAUCCUCAUCAUCAUCAU	Cleavage	1
321	miR5658	Csa5M011660.1	2.5	6.537	1	21	83	103	AUGAUGAUGAUGAUGAUGAAA	UUUCCUCAUCAUCCUUAUCAU	Cleavage	1
322	miR5658	Csa3M810580.1	2	21.415	1	20	977	996	AUGAUGAUGAUGAUGAUGAA	UUCAUCGUCUUCAUCAUCGU	Translation	1
323	miR5658	Csa6M139230.1	3	9.779	1	20	212	231	AUGAUGAUGAUGAUGAUGAA	GAGAUCAUCAUCAUCAUCAU	Cleavage	1
324	miR5658	Csa7M378540.1	3	8.752	1	21	32	52	AUGAUGAUGAUGAUGAUGAAA	UUUCAUCUUCAUUGUCAUCAA	Cleavage	1
325	miR5658	Csa1M586850.1	2	7.173	1	20	296	315	AUGAUGAUGAUGAUGAUGAA	AUAAUCAUCAUCAUCAUCAU	Cleavage	1
326	miR5658	Csa1M629000.1	2.5	1.739	1	20	249	268	AUGAUGAUGAUGAUGAUGAA	AUCAUCAUCAUCAUCAUCUU	Cleavage	1
327	miR5658	Csa4M556180.1	2.5	6.255	1	20	266	285	AUGAUGAUGAUGAUGAUGAA	AUCAUCAUCGUCAUCGUUAU	Cleavage	1
328	miR5658	Csa1M045850.1	2	2.317	1	20	64	83	AUGAUGAUGAUGAUGAUGAA	AUCAUCAUCAUAAUCAUCAU	Translation	1
329	miR5658	Csa3M824200.1	3	6.603	1	20	50	69	AUGAUGAUGAUGAUGAUGAA	AACAUCAUCGUCAUCAUCGU	Cleavage	1
330	miR5658	Csa5M647350.1	2.5	11.974	1	21	726	746	AUGAUGAUGAUGAUGAUGAAA	UGUCAUCGUCUUCAUCAUCAU	Translation	1
331	miR5658	Csa3M812220.1	2.5	18.177	1	21	6	26	AUGAUGAUGAUGAUGAUGAAA	UAUCAAUAUCAUCAUCAUCAU	Cleavage	1
332	miR5658	Csa1M134270.1	3	19.59	1	20	39	58	AUGAUGAUGAUGAUGAUGAA	ACCAUCAUCAUCAUCAUCAA	Cleavage	1
333	miR5658	Csa5M056630.1	3	11.151	1	21	851	871	AUGAUGAUGAUGAUGAUGAAA	UUACAUCAUCAUCGUCAUCUU	Cleavage	1
334	miR5658	Csa7M433290.1	3	18.279	1	20	1170	1189	AUGAUGAUGAUGAUGAUGAA	GUCGUCAUCAUCGUCAUCAA	Cleavage	1
335	miR5658	Csa1M071850.1	2.5	12.812	1	20	68	87	AUGAUGAUGAUGAUGAUGAA	AUCAUCGUCGUCGUCAUCAU	Cleavage	1
336	miR5658	Csa5M148490.1	3	13.097	1	21	76	96	AUGAUGAUGAUGAUGAUGAAA	UCUCAUCAUCAUCAUCACCGU	Cleavage	1
337	miR5658	Csa1M599550.1	2.5	2.214	1	21	65	85	AUGAUGAUGAUGAUGAUGAAA	UUUCAUCAUUCUCUUCAUCAU	Translation	1
338	miR5658	Csa1M538280.1	3	14.134	1	20	625	644	AUGAUGAUGAUGAUGAUGAA	GUUGUCGUCAUCAUCGUCAU	Cleavage	1
339	miR5658	Csa2M021560.1	3	13.927	1	20	433	452	AUGAUGAUGAUGAUGAUGAA	GUCAUCAUCGUCAUCCUCAU	Cleavage	1
340	miR5658	Csa2M417840.1	2.5	5.247	1	20	105	124	AUGAUGAUGAUGAUGAUGAA	AUCCUUAUCAUCAUCAUCAU	Cleavage	1
341	miR5658	Csa5M610350.1	2.5	18.263	1	20	23	42	AUGAUGAUGAUGAUGAUGAA	GUCAUCAUAAUCAUCGUCAU	Cleavage	1
342	miR5658	Csa1M023580.1	2.5	11.663	1	20	878	897	AUGAUGAUGAUGAUGAUGAA	UUCAUGAUCAUCGUCAUCAA	Cleavage	1
343	miR5658	Csa7M336510.1	3	13.322	1	20	267	286	AUGAUGAUGAUGAUGAUGAA	UUCGUCGUCAUCGUCAUCCU	Cleavage	1
344	miR5658	Csa6M476680.1	3	18.514	1	20	868	887	AUGAUGAUGAUGAUGAUGAA	AUUGUCAUCAUCAUUAUCGU	Cleavage	1
345	miR5658	Csa5M365160.1	3	23.94	1	20	803	822	AUGAUGAUGAUGAUGAUGAA	AUCAUCAUCAUCAUCAAUAU	Cleavage	1
346	miR5658	Csa1M025840.1	2.5	12.827	1	20	43	62	AUGAUGAUGAUGAUGAUGAA	UUCAUCAUUCUCAUUGUCAU	Translation	1
347	miR5658	Csa7M447020.1	3	15.248	1	20	1180	1199	AUGAUGAUGAUGAUGAUGAA	UUCGUCAUCAUUACCAUCGU	Cleavage	1
348	miR5658	Csa2M286500.2	2	7.305	1	20	1500	1519	AUGAUGAUGAUGAUGAUGAA	UUCAUCAUCACCUUCAUCAU	Translation	1
349	miR5658	Csa2M286500.1	2	7.305	1	20	1500	1519	AUGAUGAUGAUGAUGAUGAA	UUCAUCAUCACCUUCAUCAU	Translation	1
350	miR5658	Csa2M286500.3	2	7.305	1	20	1500	1519	AUGAUGAUGAUGAUGAUGAA	UUCAUCAUCACCUUCAUCAU	Translation	1
351	miR5658	Csa3M626150.1	2.5	0.262	1	20	59	78	AUGAUGAUGAUGAUGAUGAA	CUCAACAUCAUUAUCAUCAU	Cleavage	1
352	miR5658	Csa7M450800.1	2.5	9.172	1	20	1448	1467	AUGAUGAUGAUGAUGAUGAA	UGCAUCAUCAUCAGCAUCAU	Cleavage	1
353	miR5658	Csa7M447020.2	3	15.248	1	20	898	917	AUGAUGAUGAUGAUGAUGAA	UUCGUCAUCAUUACCAUCGU	Cleavage	1
354	miR5658	Csa5M604200.1	2.5	15.448	1	20	528	547	AUGAUGAUGAUGAUGAUGAA	UUCAUCUUCAUCAUCUUCAU	Cleavage	1
355	miR5658	Csa6M080320.1	3	6.949	1	20	59	78	AUGAUGAUGAUGAUGAUGAA	CCCAACAUCAUCAUCAUCAU	Cleavage	1
356	miR5658	Csa5M440090.1	2.5	18.117	1	20	1191	1210	AUGAUGAUGAUGAUGAUGAA	UUCAUCAUCUUCAUCAUCUU	Translation	1
357	miR5658	Csa6M507420.1	2	3.85	1	20	288	307	AUGAUGAUGAUGAUGAUGAA	UUCUUCUUCAUCAUCAUCAU	Cleavage	1
358	miR5658	Csa3M159440.1	2.5	15.922	1	20	918	937	AUGAUGAUGAUGAUGAUGAA	UUCGUCAUCAGCGUCAUCGU	Translation	1
359	miR5658	Csa1M574900.1	3	15.297	1	20	426	445	AUGAUGAUGAUGAUGAUGAA	UUCGUCGUCAUCGUCGUUGU	Cleavage	1
360	miR5658	Csa3M076010.1	2	8.119	1	20	34	53	AUGAUGAUGAUGAUGAUGAA	UUCAUCUUCAUCUUCAUCAU	Cleavage	1
361	miR5658	Csa1M043130.1	2	8.269	1	20	54	73	AUGAUGAUGAUGAUGAUGAA	UUCUUCAUCUUCAUCAUCAU	Translation	1
362	miR5658	Csa6M486710.1	3	13.594	1	20	266	285	AUGAUGAUGAUGAUGAUGAA	AUCAUUGUUGUCAUCAUCAU	Cleavage	1
363	miR5658	Csa5M576760.1	3	15.42	1	21	2123	2143	AUGAUGAUGAUGAUGAUGAAA	UAUCGUCGUCUUCAUCAUCAU	Translation	1
364	miR5658	Csa2M270790.1	2	2.834	1	20	89	108	AUGAUGAUGAUGAUGAUGAA	UUCUUAAUCAUCAUCAUCAU	Cleavage	1
365	miR5658	Csa5M175910.1	3	10.675	1	21	466	486	AUGAUGAUGAUGAUGAUGAAA	UUUCAUCAUCAGCCUCAUCAA	Translation	1
366	miR5658	Csa3M838700.1	3	6.715	1	20	54	73	AUGAUGAUGAUGAUGAUGAA	UUCAUCAUCAUCAUCUUCUU	Cleavage	1
367	miR5658	Csa5M175910.2	3	10.675	1	21	466	486	AUGAUGAUGAUGAUGAUGAAA	UUUCAUCAUCAGCCUCAUCAA	Translation	1
368	miR5658	Csa2M035360.1	3	19.474	1	21	861	881	AUGAUGAUGAUGAUGAUGAAA	UUUCGUUAGCACCAUCAUCAU	Translation	1
369	miR5658	Csa1M042400.1	3	10.366	1	20	291	310	AUGAUGAUGAUGAUGAUGAA	UUCAUCAUCAUCAUCUUCUU	Cleavage	1
370	miR5658	Csa6M302690.1	2.5	4.829	1	20	702	721	AUGAUGAUGAUGAUGAUGAA	UUCUUCAUCAUCAUCAACAU	Cleavage	1
371	miR5658	Csa6M361360.1	3	20.25	1	21	62	82	AUGAUGAUGAUGAUGAUGAAA	UCUCAUCACCAUUAUCGUCAU	Cleavage	1
372	miR5658	Csa4M082970.2	3	4.588	1	20	1355	1374	AUGAUGAUGAUGAUGAUGAA	AACAACAUCAUCAUCAUCAU	Cleavage	1
373	miR5658	Csa4M082970.1	3	4.588	1	20	1355	1374	AUGAUGAUGAUGAUGAUGAA	AACAACAUCAUCAUCAUCAU	Cleavage	1
374	miR5658	Csa1M470280.1	3	1.782	1	20	219	238	AUGAUGAUGAUGAUGAUGAA	ACCACCAUCAUCAUCAUCAU	Cleavage	1
375	miR5658	Csa6M445020.1	3	15.09	1	21	52	72	AUGAUGAUGAUGAUGAUGAAA	UUUGGUGAUCAUCAUCGUCAU	Cleavage	1
376	miR5658	Csa2M009350.1	2	17.267	1	20	119	138	AUGAUGAUGAUGAUGAUGAA	UUCAUCACCACCAUCAUCAU	Translation	1
377	miR5658	Csa3M485860.1	3	20.381	1	20	284	303	AUGAUGAUGAUGAUGAUGAA	GUGAUCAUCAUCAUCAUCAA	Cleavage	1
378	miR5658	Csa6M504510.1	3	11.433	1	20	578	597	AUGAUGAUGAUGAUGAUGAA	AGCAGCAUCAUCAUCAUCAU	Cleavage	1
379	miR5658	Csa3M812750.1	3	11.563	1	20	983	1002	AUGAUGAUGAUGAUGAUGAA	GGCAACAUCAUCAUCAUCAU	Cleavage	1
380	miR5658	Csa3M627650.1	3	9.764	1	21	64	84	AUGAUGAUGAUGAUGAUGAAA	UUUUACCAUCAGCAUCAUCGU	Translation	1
381	miR5658	Csa1M109320.1	3	3.651	1	20	404	423	AUGAUGAUGAUGAUGAUGAA	CACAUAAUCAUCAUCAUCAU	Cleavage	1
382	miR5658	Csa2M190740.1	2.5	3.634	1	20	230	249	AUGAUGAUGAUGAUGAUGAA	UUCAUCACCAUCACCAUCAU	Cleavage	1
383	miR5658	Csa1M046080.1	3	9.35	1	20	557	576	AUGAUGAUGAUGAUGAUGAA	CUCACCAUCAUCAUCAUCAA	Cleavage	1
384	miR5658	Csa5M605140.1	3	6.057	1	21	60	80	AUGAUGAUGAUGAUGAUGAAA	UCUCAUCAACAUCAUUGUCAU	Cleavage	1
385	miR5658	Csa3M823080.1	2.5	13.248	1	20	141	160	AUGAUGAUGAUGAUGAUGAA	UUCUUCUUCAUCAUCGUCAU	Cleavage	1
386	miR5658	Csa1M505930.1	3	5.186	1	20	257	276	AUGAUGAUGAUGAUGAUGAA	AACAACAUCAUCAUCAUCAU	Cleavage	1
387	miR5658	Csa5M606440.1	3	9.285	1	20	113	132	AUGAUGAUGAUGAUGAUGAA	UUCAUCAUCAAUAUCAGCAU	Translation	1
388	miR5658	Csa3M113930.1	3	13.928	1	20	793	812	AUGAUGAUGAUGAUGAUGAA	UUUAUCAUCGCCAUCAUCAC	Translation	1
389	miR5658	Csa2M370380.1	3	12.369	1	20	9884	9903	AUGAUGAUGAUGAUGAUGAA	AUCAACAUGAUCAUCAUCAU	Cleavage	1
390	miR5658	Csa6M496950.1	3	17.83	1	20	350	369	AUGAUGAUGAUGAUGAUGAA	AACAUCAACAUCAUCAUCAU	Cleavage	1
391	miR5658	Csa3M113930.2	3	13.928	1	20	793	812	AUGAUGAUGAUGAUGAUGAA	UUUAUCAUCGCCAUCAUCAC	Translation	1
392	miR5658	Csa4M632110.1	3	12.338	1	20	532	551	AUGAUGAUGAUGAUGAUGAA	UUCGUCAUUACCAUCAUCAG	Translation	3
393	miR5658	Csa4M632110.1	3	9.24	1	20	562	581	AUGAUGAUGAUGAUGAUGAA	UUCGUCAUUACCAUCAUCAG	Translation	3
394	miR5658	Csa4M632110.1	3	10.858	1	20	592	611	AUGAUGAUGAUGAUGAUGAA	UUCGUCAUUACCAUCAUCAG	Translation	3
395	miR5658	Csa2M382650.1	3	3.535	1	20	552	571	AUGAUGAUGAUGAUGAUGAA	UCCAUCAUCAUCAUCGUUAA	Cleavage	1
396	miR5658	Csa7M407000.1	3	7.523	1	20	315	334	AUGAUGAUGAUGAUGAUGAA	UUCACCAUCAUCGUCGUCAC	Cleavage	1
397	miR5658	Csa3M150170.1	3	11.688	1	20	61	80	AUGAUGAUGAUGAUGAUGAA	UUCAUCAUCACCGUCAUCGC	Translation	1

## Sheet:  Eight novel miRNAs
Supplementary material 3 Table S3 Eight novel miRNAs and 211 target genes by psRNATarget in cucumber
No.	miRNA_Acc.	Target_Acc.	Expectation	UPE	miRNA_start	miRNA_end	Target_start	Target_end	miRNA_aligned_fragment	Target_aligned_fragment	Inhibition	Multiplicity
1	csa-miRn1-3p	Csa6M505970.1	2	20.034	1	23	682	704	CUCGCAAACAUCUGGUAGACAUC	GGUGUCUGCCAGGUGUUUGCGAA	Cleavage	1
2	csa-miRn1-3p	Csa7M073450.1	3	16.702	1	20	227	246	CUCGCAAACAUCUGGUAGAC	GUUUACCAGAUGGUUGUGAA	Cleavage	1
3	csa-miRn1-3p	Csa3M854260.1	3	19.477	1	20	908	927	CUCGCAAACAUCUGGUAGAC	GUCUAGGAGAUGUUUGUGGG	Cleavage	1
4	csa-miRn2-3p	Csa6M488360.1	2.5	18.889	1	20	1865	1884	CGUUGAGUAUUAUCUUUCAG	UUGAAAGAGAGUGCUCAACG	Cleavage	1
5	csa-miRn3-3p	Csa5M166410.2	3	16.233	1	23	230	252	CUUGUGGGUAAUAGGCUUUCCUU	AAAGAAAGCUUGGAACCCACAAG	Translation	1
6	csa-miRn3-3p	Csa5M166410.1	3	16.233	1	23	230	252	CUUGUGGGUAAUAGGCUUUCCUU	AAAGAAAGCUUGGAACCCACAAG	Translation	1
7	csa-miRn4-5p	Csa3M901140.1	2	20.2	1	20	30	49	ACUUCGCGGUAAGUCUAACC	GGUUAGACUUACUGCGACGU	Cleavage	1
8	csa-miRn5-5p	Csa3M912290.1	2	18.135	1	21	9370	9390	AAUUACUAUAAUAACACCUUC	GAAGGUGAUAUUAAAGUAAUU	Cleavage	1
9	csa-miRn5-5p	Csa1M616240.1	2.5	11.703	1	20	669	688	AAUUACUAUAAUAACACCUU	AGGUUCUUAUUAUAGUAAUU	Cleavage	1
10	csa-miRn5-5p	Csa3M019350.1	3	15.573	1	25	54	79	AAUUACU-AUAAUAACACCUUCACAU	AUAUUCGGGUGUUAUUGUUAGUAAUU	Cleavage	1
11	csa-miRn6-3p	Csa3M019980.1	0.5	7.815	1	20	499	518	UCUUCUUCCUCUUCCUUUCU	AGAAAGGAAGGGGAAGAAGA	Cleavage	1
12	csa-miRn6-3p	Csa2M380020.2	1	6.056	1	20	663	682	UCUUCUUCCUCUUCCUUUCU	GGAAAGGAAGAGGAGGAAGA	Cleavage	1
13	csa-miRn6-3p	Csa2M380020.4	1	6.056	1	20	627	646	UCUUCUUCCUCUUCCUUUCU	GGAAAGGAAGAGGAGGAAGA	Cleavage	1
14	csa-miRn6-3p	Csa2M380020.1	1	6.056	1	20	627	646	UCUUCUUCCUCUUCCUUUCU	GGAAAGGAAGAGGAGGAAGA	Cleavage	1
15	csa-miRn6-3p	Csa2M380020.3	1	6.056	1	20	297	316	UCUUCUUCCUCUUCCUUUCU	GGAAAGGAAGAGGAGGAAGA	Cleavage	1
16	csa-miRn6-3p	Csa3M119700.1	1	21.965	1	20	223	242	UCUUCUUCCUCUUCCUUUCU	GGAGAGGAAGAGGAAGAAGA	Cleavage	1
17	csa-miRn6-3p	Csa3M690290.1	1.5	15.255	1	20	3935	3954	UCUUCUUCCUCUUCCUUUCU	AGAAGGGAGGAGGAAGAGGA	Cleavage	1
18	csa-miRn6-3p	Csa4M000700.1	1	6.028	1	20	364	383	UCUUCUUCCUCUUCCUUUCU	AGAAAGGAAGAGGAGGAGGA	Cleavage	1
19	csa-miRn6-3p	Csa6M104100.1	1.5	20.659	1	20	454	473	UCUUCUUCCUCUUCCUUUCU	GGGGAGGAAGAGGAAGAAGA	Cleavage	1
20	csa-miRn6-3p	Csa7M357030.1	2	11.35	1	20	3876	3895	UCUUCUUCCUCUUCCUUUCU	UGAGAGGAGGAGGAAGAAGA	Cleavage	1
21	csa-miRn6-3p	Csa1M424880.1	1	7.351	1	20	387	406	UCUUCUUCCUCUUCCUUUCU	ACAAAGGAAGAGGAAGAAGA	Cleavage	1
22	csa-miRn6-3p	Csa1M605660.1	1.5	11.186	1	20	1804	1823	UCUUCUUCCUCUUCCUUUCU	AGGGAGGAAGAGGAAGAGGA	Cleavage	1
23	csa-miRn6-3p	Csa3M232950.1	2	19.529	1	20	225	244	UCUUCUUCCUCUUCCUUUCU	UGAGAGGAAGAGGGAGAAGA	Cleavage	1
24	csa-miRn6-3p	Csa6M502040.1	2	2.942	1	20	1926	1945	UCUUCUUCCUCUUCCUUUCU	UGGGAGGAAGAGGAAGAAGA	Cleavage	1
25	csa-miRn6-3p	Csa5M608280.2	2	13.917	1	20	169	188	UCUUCUUCCUCUUCCUUUCU	GGGGAGGAAGAGGAGGAAGA	Cleavage	1
26	csa-miRn6-3p	Csa5M608280.1	2	13.917	1	20	169	188	UCUUCUUCCUCUUCCUUUCU	GGGGAGGAAGAGGAGGAAGA	Cleavage	1
27	csa-miRn6-3p	Csa6M361300.1	2	5.955	1	20	901	920	UCUUCUUCCUCUUCCUUUCU	GAAAAGGAAGAGGAAGAAGA	Cleavage	1
28	csa-miRn6-3p	Csa1M144290.1	2	9.837	1	20	46	65	UCUUCUUCCUCUUCCUUUCU	AGAGAGGAGGAGGAGGAGGA	Cleavage	1
29	csa-miRn6-3p	Csa6M079210.1	1	8.231	1	20	381	400	UCUUCUUCCUCUUCCUUUCU	AGAAAGGAAGAAGAAGAAGA	Translation	1
30	csa-miRn6-3p	Csa2M020850.1	2	1.594	1	20	676	695	UCUUCUUCCUCUUCCUUUCU	GAAAAGGAAGAGGAAGAAGA	Cleavage	1
31	csa-miRn6-3p	Csa6M425750.1	2	22.992	1	20	230	249	UCUUCUUCCUCUUCCUUUCU	AGGAAGGAGGAGGAGGAGGA	Cleavage	1
32	csa-miRn6-3p	Csa6M425750.2	2	22.992	1	20	101	120	UCUUCUUCCUCUUCCUUUCU	AGGAAGGAGGAGGAGGAGGA	Cleavage	1
33	csa-miRn6-3p	Csa6M516920.1	2	10.54	1	20	1538	1557	UCUUCUUCCUCUUCCUUUCU	GGAAAGGAGGAGGAGGAGGA	Cleavage	1
34	csa-miRn6-3p	Csa1M007860.1	2	19.815	1	20	313	332	UCUUCUUCCUCUUCCUUUCU	GGGGAGGAGGAGGAAGAAGA	Cleavage	1
35	csa-miRn6-3p	Csa2M013230.1	2.5	6.441	1	20	2170	2189	UCUUCUUCCUCUUCCUUUCU	GAAGAGGAAGAGGAAGAAGA	Cleavage	1
36	csa-miRn6-3p	Csa1M423320.1	2.5	9.588	1	20	226	245	UCUUCUUCCUCUUCCUUUCU	GAAGAGGAAGAGGAAGAAGA	Cleavage	1
37	csa-miRn6-3p	Csa3M912940.1	2	16.809	1	20	720	739	UCUUCUUCCUCUUCCUUUCU	CGAGAGGGAGAGGAAGAAGA	Cleavage	1
38	csa-miRn6-3p	Csa3M118730.1	2.5	6.745	1	20	115	134	UCUUCUUCCUCUUCCUUUCU	GAAGAGGAAGAGGAAGAAGA	Cleavage	1
39	csa-miRn6-3p	Csa3M182050.1	1.5	20.326	1	20	124	143	UCUUCUUCCUCUUCCUUUCU	AUAGAGGAAGAGGAAGAAGA	Cleavage	1
40	csa-miRn6-3p	Csa1M097640.1	1.5	4.004	1	20	20	39	UCUUCUUCCUCUUCCUUUCU	GGAGAGGAAGAGGAAGAGGA	Cleavage	1
41	csa-miRn6-3p	Csa5M139460.1	2.5	2.256	1	20	963	982	UCUUCUUCCUCUUCCUUUCU	GGAAAGGGAGAGGGAGAGGG	Cleavage	1
42	csa-miRn6-3p	Csa1M707120.1	2	4.72	1	20	745	764	UCUUCUUCCUCUUCCUUUCU	AGGAAGGAGGAGGAGGAGGA	Cleavage	1
43	csa-miRn6-3p	Csa3M017060.1	2.5	0.388	1	20	616	635	UCUUCUUCCUCUUCCUUUCU	GAAGAGGAAGAGGAAGAAGA	Cleavage	1
44	csa-miRn6-3p	Csa4M578870.1	2.5	15.798	1	20	466	485	UCUUCUUCCUCUUCCUUUCU	CCAGAGGAAGAGGAAGAAGA	Cleavage	1
45	csa-miRn6-3p	Csa3M829040.1	2.5	24.028	1	20	1900	1919	UCUUCUUCCUCUUCCUUUCU	CGGAAGGAGGAGGAGGAAGA	Cleavage	1
46	csa-miRn6-3p	Csa6M525380.1	2	8.231	1	20	3135	3154	UCUUCUUCCUCUUCCUUUCU	AGAGAGGAAGAGAAGGAAGA	Cleavage	1
47	csa-miRn6-3p	Csa3M777630.1	2	12.906	1	20	487	506	UCUUCUUCCUCUUCCUUUCU	AGGAAGGAGGAGGAGGAGGA	Cleavage	1
48	csa-miRn6-3p	Csa3M848220.1	2.5	6.056	1	20	106	125	UCUUCUUCCUCUUCCUUUCU	AGAGAGGGGGAGGAGGAGGA	Cleavage	1
49	csa-miRn6-3p	Csa3M854250.1	2	8.819	1	20	328	347	UCUUCUUCCUCUUCCUUUCU	GGAGAGGAGGAGGAAGAGGA	Cleavage	1
50	csa-miRn6-3p	Csa5M430000.1	2	10.036	1	20	244	263	UCUUCUUCCUCUUCCUUUCU	AAGAAGGAAGAGGAGGAAGA	Cleavage	1
51	csa-miRn6-3p	Csa6M486730.1	2.5	0.839	1	20	483	502	UCUUCUUCCUCUUCCUUUCU	GGAGAGGGAGAGGGAGAAGG	Cleavage	1
52	csa-miRn6-3p	Csa3M852500.1	3	14.362	1	20	873	892	UCUUCUUCCUCUUCCUUUCU	CAAGAGGAAGAGGAAGAAGG	Cleavage	1
53	csa-miRn6-3p	Csa3M009460.1	2	5.577	1	20	474	493	UCUUCUUCCUCUUCCUUUCU	AGAGAGGAAGAAGAGGAAGA	Translation	1
54	csa-miRn6-3p	Csa2M432220.1	2	14.548	1	20	1321	1340	UCUUCUUCCUCUUCCUUUCU	AAAGAGGAAGAGGAAGAGGA	Cleavage	1
55	csa-miRn6-3p	Csa5M638410.1	2	10.454	1	20	1054	1073	UCUUCUUCCUCUUCCUUUCU	GGAAAGGAGAAGGAAGAAGA	Translation	1
56	csa-miRn6-3p	Csa7M451960.1	3	7.723	1	20	517	536	UCUUCUUCCUCUUCCUUUCU	GAAGAGGAGGAGGAAGAAGA	Cleavage	1
57	csa-miRn6-3p	Csa6M106760.1	2.5	11.205	1	20	851	870	UCUUCUUCCUCUUCCUUUCU	AGGGAGGGAGAGGAGGAGGA	Cleavage	1
58	csa-miRn6-3p	Csa3M881590.1	3	21.93	1	20	121	140	UCUUCUUCCUCUUCCUUUCU	AGAGGGGAGGAGGAUGAAGA	Cleavage	1
59	csa-miRn6-3p	Csa3M116810.2	2.5	15.566	1	20	1182	1201	UCUUCUUCCUCUUCCUUUCU	GGAGAGGGAGAGGGAGAAGG	Cleavage	1
60	csa-miRn6-3p	Csa3M116810.1	2.5	15.566	1	20	1182	1201	UCUUCUUCCUCUUCCUUUCU	GGAGAGGGAGAGGGAGAAGG	Cleavage	1
61	csa-miRn6-3p	Csa3M236020.1	3	2.162	1	20	802	821	UCUUCUUCCUCUUCCUUUCU	GGAGAGGGAGAGGGAGAGGG	Cleavage	1
62	csa-miRn6-3p	Csa3M225830.1	2	6.456	1	20	111	130	UCUUCUUCCUCUUCCUUUCU	AGAGAGGAGGAAGAAGAAGA	Translation	1
63	csa-miRn6-3p	Csa1M008440.1	3	9.697	1	20	1657	1676	UCUUCUUCCUCUUCCUUUCU	GAAGAGGAGGAGGAAGAAGA	Cleavage	1
64	csa-miRn6-3p	Csa5M643360.1	2	13.774	1	20	232	251	UCUUCUUCCUCUUCCUUUCU	GGGAAUGAAGAGGAAGAAGA	Cleavage	1
65	csa-miRn6-3p	Csa7M065120.1	3	2.143	1	20	1117	1136	UCUUCUUCCUCUUCCUUUCU	GAAGAGGAAGAGGAGGAAGA	Cleavage	1
66	csa-miRn6-3p	Csa7M065120.2	3	2.143	1	20	1117	1136	UCUUCUUCCUCUUCCUUUCU	GAAGAGGAAGAGGAGGAAGA	Cleavage	1
67	csa-miRn6-3p	Csa7M065120.3	3	2.143	1	20	1117	1136	UCUUCUUCCUCUUCCUUUCU	GAAGAGGAAGAGGAGGAAGA	Cleavage	1
68	csa-miRn6-3p	Csa4M290190.1	3	0.855	1	20	1807	1826	UCUUCUUCCUCUUCCUUUCU	GAAGAGGAAGAGGAAGAGGA	Cleavage	1
69	csa-miRn6-3p	Csa6M043490.1	3	4.989	1	20	1879	1898	UCUUCUUCCUCUUCCUUUCU	GAAGAGGAAGAGGAAGAGGA	Cleavage	1
70	csa-miRn6-3p	Csa1M366960.1	2.5	23.036	1	20	376	395	UCUUCUUCCUCUUCCUUUCU	GAGAAGGAAGAGGAAGAAGA	Cleavage	1
71	csa-miRn6-3p	Csa3M736920.1	3	17.602	1	20	171	190	UCUUCUUCCUCUUCCUUUCU	UAAGAGGAAGAGGAAGAGGA	Cleavage	1
72	csa-miRn6-3p	Csa3M736920.2	3	17.602	1	20	171	190	UCUUCUUCCUCUUCCUUUCU	UAAGAGGAAGAGGAAGAGGA	Cleavage	1
73	csa-miRn6-3p	Csa6M157050.1	3	10.465	1	20	1504	1523	UCUUCUUCCUCUUCCUUUCU	GAAGAGGAGGAGGAAGAAGA	Cleavage	1
74	csa-miRn6-3p	Csa3M129620.1	2.5	9.958	1	20	490	509	UCUUCUUCCUCUUCCUUUCU	GGGGAGGAGGAGGAGGAAGA	Cleavage	1
75	csa-miRn6-3p	Csa3M207890.1	3	10.219	1	20	1726	1745	UCUUCUUCCUCUUCCUUUCU	GAAAGGGAGGAGGAAGAAGA	Cleavage	1
76	csa-miRn6-3p	Csa4M188930.1	3	19.479	1	20	343	362	UCUUCUUCCUCUUCCUUUCU	CGGAAGGAGGAGGAGGAGGA	Cleavage	1
77	csa-miRn6-3p	Csa3M859680.1	3	6.986	1	20	1348	1367	UCUUCUUCCUCUUCCUUUCU	AGGGAGGAAGAGGGUGAAGA	Cleavage	1
78	csa-miRn6-3p	Csa6M185330.1	3	21.713	1	20	79	98	UCUUCUUCCUCUUCCUUUCU	GAAGAGGAAGAGGAAGAGGA	Cleavage	1
79	csa-miRn6-3p	Csa7M281360.1	2	5.624	1	20	168	187	UCUUCUUCCUCUUCCUUUCU	AGAUAGGGAGAGGAAGAGGA	Cleavage	1
80	csa-miRn6-3p	Csa3M000080.1	3	13.868	1	20	3715	3734	UCUUCUUCCUCUUCCUUUCU	AGAAGGGGAGAGGAUGAGGA	Cleavage	1
81	csa-miRn6-3p	Csa1M031790.1	2	13.903	1	20	427	446	UCUUCUUCCUCUUCCUUUCU	GGAAAAGAGGAGGAAGAAGA	Cleavage	1
82	csa-miRn6-3p	Csa2M116250.1	2.5	15.791	1	20	2430	2449	UCUUCUUCCUCUUCCUUUCU	AGAAAGGACGGGGGAGAAGG	Cleavage	1
83	csa-miRn6-3p	Csa6M187950.1	3	6.183	1	20	1270	1289	UCUUCUUCCUCUUCCUUUCU	GAAGAGGAGGAGGAAGAAGA	Cleavage	1
84	csa-miRn6-3p	Csa3M636390.1	2.5	16.339	1	20	853	872	UCUUCUUCCUCUUCCUUUCU	GGAGAUGAGGAGGAAGAAGA	Cleavage	1
85	csa-miRn6-3p	Csa6M382990.1	2	13.342	1	20	1408	1427	UCUUCUUCCUCUUCCUUUCU	AGAUUGGAAGAGGAAGAAGA	Cleavage	1
86	csa-miRn6-3p	Csa6M109630.1	2	2.958	1	20	43	62	UCUUCUUCCUCUUCCUUUCU	GGGAGGGAAGAGGAAGAGGA	Cleavage	1
87	csa-miRn6-3p	Csa5M648700.1	2	17.573	1	20	678	697	UCUUCUUCCUCUUCCUUUCU	GGAAAGAAAGAGGAGGAAGA	Cleavage	1
88	csa-miRn6-3p	Csa3M146460.1	3	5.406	1	20	568	587	UCUUCUUCCUCUUCCUUUCU	AGGAGGGAGGAGGAAGAUGA	Cleavage	1
89	csa-miRn6-3p	Csa6M127410.1	2.5	17.445	1	20	361	380	UCUUCUUCCUCUUCCUUUCU	ACAGGGGAAGAGGAAGAGGA	Cleavage	1
90	csa-miRn6-3p	Csa5M605080.1	2	12.312	1	20	378	397	UCUUCUUCCUCUUCCUUUCU	AGAGAGGAAGAGAAAGAGGA	Cleavage	1
91	csa-miRn6-3p	Csa4M005000.1	2	8.44	1	20	442	461	UCUUCUUCCUCUUCCUUUCU	AGGGAAGAAGAGGAAGAAGA	Cleavage	1
92	csa-miRn6-3p	Csa7M070780.1	2.5	19.879	1	20	220	239	UCUUCUUCCUCUUCCUUUCU	GGAGAGGAGGAGGAGGAGGA	Cleavage	1
93	csa-miRn6-3p	Csa6M405900.1	2.5	0.188	1	20	79	98	UCUUCUUCCUCUUCCUUUCU	GAAAGGGAAGAGGAAGAAGA	Cleavage	1
94	csa-miRn6-3p	Csa5M180320.1	2.5	22.425	1	20	542	561	UCUUCUUCCUCUUCCUUUCU	AGGAGGGAGGAGGAGGAGGA	Cleavage	1
95	csa-miRn6-3p	Csa5M129300.1	3	15.331	1	20	94	113	UCUUCUUCCUCUUCCUUUCU	UCGGAGGAAGAGGAAGAAGA	Cleavage	1
96	csa-miRn6-3p	Csa2M028470.1	2.5	6.615	1	20	30	49	UCUUCUUCCUCUUCCUUUCU	GAAGAGGAAGAGGAAGAAGA	Cleavage	1
97	csa-miRn6-3p	Csa3M740830.1	2.5	4.945	1	20	61	80	UCUUCUUCCUCUUCCUUUCU	GAAGAGGAAGAGGAAGAAGA	Cleavage	1
98	csa-miRn6-3p	Csa7M024140.1	2.5	15.223	1	20	15	34	UCUUCUUCCUCUUCCUUUCU	GGAGAGGAAGAAGAGGAAGA	Translation	1
99	csa-miRn6-3p	Csa7M341250.1	3	16.913	1	20	4799	4818	UCUUCUUCCUCUUCCUUUCU	UGAAAGGAGUAGGAAGAGGA	Translation	1
100	csa-miRn6-3p	Csa3M198510.1	2	4.77	1	20	1110	1129	UCUUCUUCCUCUUCCUUUCU	AAAAAGGAAGAAGAAGAAGA	Translation	1
101	csa-miRn6-3p	Csa2M073060.1	2.5	2.751	1	20	1597	1616	UCUUCUUCCUCUUCCUUUCU	AUAAAGGAGGAGGAGGAGGA	Cleavage	1
102	csa-miRn6-3p	Csa7M180130.1	2	11.755	1	20	201	220	UCUUCUUCCUCUUCCUUUCU	AAAGGGGAAGAGGAAGAAGA	Cleavage	1
103	csa-miRn6-3p	Csa2M404760.1	3	8.907	1	20	34	53	UCUUCUUCCUCUUCCUUUCU	GGGGAGGAGGAGGAGGAGGA	Cleavage	1
104	csa-miRn6-3p	Csa5M139630.1	3	12.775	1	20	228	247	UCUUCUUCCUCUUCCUUUCU	GAAGAGGAAGAGGAAGAGGA	Cleavage	1
105	csa-miRn6-3p	Csa7M388420.1	3	8.666	1	20	528	547	UCUUCUUCCUCUUCCUUUCU	CGAGAGGAAGAGGCAGAAGA	Cleavage	1
106	csa-miRn6-3p	Csa4M646340.1	2.5	10.411	1	20	258	277	UCUUCUUCCUCUUCCUUUCU	GGAGAGGAAGAGGGAGGAGG	Cleavage	1
107	csa-miRn6-3p	Csa4M507950.1	2.5	5.712	1	20	1837	1856	UCUUCUUCCUCUUCCUUUCU	AUGGAGGAAGAGGAAGAGGA	Cleavage	1
108	csa-miRn6-3p	Csa6M076750.1	2.5	6.351	1	20	1368	1387	UCUUCUUCCUCUUCCUUUCU	AGAGAGGAGGAAGAAGAAGG	Translation	1
109	csa-miRn6-3p	Csa1M015760.1	3	17.961	1	20	1080	1099	UCUUCUUCCUCUUCCUUUCU	UGGGAGGAGGAGGAAGAAGG	Cleavage	1
110	csa-miRn6-3p	Csa7M425940.1	3	11.691	1	20	2824	2843	UCUUCUUCCUCUUCCUUUCU	CAAAAGGAAGAAGAAGAAGA	Translation	1
111	csa-miRn6-3p	Csa3M144110.1	2.5	5.925	1	20	855	874	UCUUCUUCCUCUUCCUUUCU	AGUGGGGAAGAGGAGGAAGA	Cleavage	1
112	csa-miRn6-3p	Csa3M104880.1	3	10.246	1	20	408	427	UCUUCUUCCUCUUCCUUUCU	CGAGGGGGAGAGGAGGAAGA	Cleavage	1
113	csa-miRn6-3p	Csa3M018320.1	3	17.199	1	20	805	824	UCUUCUUCCUCUUCCUUUCU	AGGGAGGAGGAGGAGGAAGU	Cleavage	1
114	csa-miRn6-3p	Csa4M129570.1	2.5	10.729	1	20	2349	2369	UCUUCUUCCUCUUCC-UUUCU	AGAAAUGGAAGAGGAGGAAGA	Cleavage	1
115	csa-miRn6-3p	Csa7M387720.1	2.5	5.968	1	20	1126	1145	UCUUCUUCCUCUUCCUUUCU	GGGGAGGAAGAAGAAGAAGA	Translation	1
116	csa-miRn6-3p	Csa3M895940.1	2.5	11.799	1	20	318	337	UCUUCUUCCUCUUCCUUUCU	GGAGAGGAAAAGGAAGAAGG	Translation	1
117	csa-miRn6-3p	Csa1M073880.1	2	6.08	1	20	206	225	UCUUCUUCCUCUUCCUUUCU	ACAGAGGAAGAGGAAGAGGA	Cleavage	1
118	csa-miRn6-3p	Csa6M045050.1	2	7.05	1	20	939	958	UCUUCUUCCUCUUCCUUUCU	AGAAAGAAAGAAGAAGAAGA	Translation	1
119	csa-miRn6-3p	Csa3M535640.1	2	8.589	1	20	295	314	UCUUCUUCCUCUUCCUUUCU	AGGAUGGAAGAGGAAGAGGA	Cleavage	1
120	csa-miRn6-3p	Csa6M324820.1	3	1.041	1	20	67	86	UCUUCUUCCUCUUCCUUUCU	GAAGAGGAAGAGGAAGAGGA	Cleavage	25
121	csa-miRn6-3p	Csa6M324820.1	3	0.075	1	20	85	104	UCUUCUUCCUCUUCCUUUCU	GAAGAGGAAGAGGAAGAGGA	Cleavage	25
122	csa-miRn6-3p	Csa6M324820.1	3	0.07	1	20	103	122	UCUUCUUCCUCUUCCUUUCU	GAAGAGGAAGAGGAAGAGGA	Cleavage	25
123	csa-miRn6-3p	Csa6M324820.1	3	0.007	1	20	121	140	UCUUCUUCCUCUUCCUUUCU	GAAGAGGAAGAGGAAGAGGA	Cleavage	25
124	csa-miRn6-3p	Csa6M324820.1	3	0.005	1	20	139	158	UCUUCUUCCUCUUCCUUUCU	GAAGAGGAAGAGGAAGAGGA	Cleavage	25
125	csa-miRn6-3p	Csa6M324820.1	3	-1	1	20	157	176	UCUUCUUCCUCUUCCUUUCU	GAAGAGGAAGAGGAAGAGGA	Cleavage	25
126	csa-miRn6-3p	Csa6M324820.1	3	-1	1	20	175	194	UCUUCUUCCUCUUCCUUUCU	GAAGAGGAAGAGGAAGAGGA	Cleavage	25
127	csa-miRn6-3p	Csa6M324820.1	3	-1	1	20	193	212	UCUUCUUCCUCUUCCUUUCU	GAAGAGGAAGAGGAAGAGGA	Cleavage	25
128	csa-miRn6-3p	Csa6M324820.1	3	-1	1	20	211	230	UCUUCUUCCUCUUCCUUUCU	GAAGAGGAAGAGGAAGAGGA	Cleavage	25
129	csa-miRn6-3p	Csa6M324820.1	3	-1	1	20	229	248	UCUUCUUCCUCUUCCUUUCU	GAAGAGGAAGAGGAAGAGGA	Cleavage	25
130	csa-miRn6-3p	Csa6M324820.1	3	-1	1	20	247	266	UCUUCUUCCUCUUCCUUUCU	GAAGAGGAAGAGGAAGAGGA	Cleavage	25
131	csa-miRn6-3p	Csa6M324820.1	3	-1	1	20	265	284	UCUUCUUCCUCUUCCUUUCU	GAAGAGGAAGAGGAAGAGGA	Cleavage	25
132	csa-miRn6-3p	Csa6M324820.1	3	-1	1	20	283	302	UCUUCUUCCUCUUCCUUUCU	GAAGAGGAAGAGGAAGAGGA	Cleavage	25
133	csa-miRn6-3p	Csa6M324820.1	3	-1	1	20	301	320	UCUUCUUCCUCUUCCUUUCU	GAAGAGGAAGAGGAAGAGGA	Cleavage	25
134	csa-miRn6-3p	Csa6M324820.1	3	-1	1	20	319	338	UCUUCUUCCUCUUCCUUUCU	GAAGAGGAAGAGGAAGAGGA	Cleavage	25
135	csa-miRn6-3p	Csa6M324820.1	3	-1	1	20	337	356	UCUUCUUCCUCUUCCUUUCU	GAAGAGGAAGAGGAAGAGGA	Cleavage	25
136	csa-miRn6-3p	Csa6M324820.1	3	-1	1	20	355	374	UCUUCUUCCUCUUCCUUUCU	GAAGAGGAAGAGGAAGAGGA	Cleavage	25
137	csa-miRn6-3p	Csa6M324820.1	3	-1	1	20	373	392	UCUUCUUCCUCUUCCUUUCU	GAAGAGGAAGAGGAAGAGGA	Cleavage	25
138	csa-miRn6-3p	Csa6M324820.1	3	-1	1	20	391	410	UCUUCUUCCUCUUCCUUUCU	GAAGAGGAAGAGGAAGAGGA	Cleavage	25
139	csa-miRn6-3p	Csa6M324820.1	3	-1	1	20	409	428	UCUUCUUCCUCUUCCUUUCU	GAAGAGGAAGAGGAAGAGGA	Cleavage	25
140	csa-miRn6-3p	Csa6M324820.1	3	-1	1	20	427	446	UCUUCUUCCUCUUCCUUUCU	GAAGAGGAAGAGGAAGAGGA	Cleavage	25
141	csa-miRn6-3p	Csa6M324820.1	3	0.001	1	20	445	464	UCUUCUUCCUCUUCCUUUCU	GAAGAGGAAGAGGAAGAGGA	Cleavage	25
142	csa-miRn6-3p	Csa6M324820.1	3	0.001	1	20	463	482	UCUUCUUCCUCUUCCUUUCU	GAAGAGGAAGAGGAAGAGGA	Cleavage	25
143	csa-miRn6-3p	Csa6M324820.1	3	0.002	1	20	481	500	UCUUCUUCCUCUUCCUUUCU	GAAGAGGAAGAGGAAGAGGA	Cleavage	25
144	csa-miRn6-3p	Csa6M324820.1	3	0.016	1	20	499	518	UCUUCUUCCUCUUCCUUUCU	GAAGAGGAAGAGGAAGAGGA	Cleavage	25
145	csa-miRn6-3p	Csa3M646600.1	2.5	13.208	1	20	967	986	UCUUCUUCCUCUUCCUUUCU	AGGGAAGAGGAGGAAGAAGA	Cleavage	1
146	csa-miRn6-3p	Csa6M079220.1	2.5	6.516	1	20	747	766	UCUUCUUCCUCUUCCUUUCU	GGAAAGAGAGAGGAAGGAGA	Cleavage	1
147	csa-miRn6-3p	Csa3M774740.1	2.5	16.527	1	20	76	95	UCUUCUUCCUCUUCCUUUCU	AGGAUGGAGGAGGAAGAGGA	Cleavage	1
148	csa-miRn6-3p	CsaUNM025520.1	2.5	4.443	1	20	190	209	UCUUCUUCCUCUUCCUUUCU	AGGAAGGAGGAGGAAGAUGA	Cleavage	1
149	csa-miRn6-3p	Csa6M181570.1	2.5	10.544	1	20	1233	1252	UCUUCUUCCUCUUCCUUUCU	AGGGAGGAAGAUGAGGAAGA	Translation	1
150	csa-miRn6-3p	Csa1M042280.1	2	0.759	1	20	57	76	UCUUCUUCCUCUUCCUUUCU	AGAGAUGAAGAGGAGGAAGA	Cleavage	1
151	csa-miRn6-3p	Csa5M650450.1	2.5	22.584	1	20	57	77	UCUUCUUCC-UCUUCCUUUCU	AGAAGGGAAGAUGGAAGAAGA	Translation	1
152	csa-miRn6-3p	Csa7M374620.1	2	6.976	1	20	192	211	UCUUCUUCCUCUUCCUUUCU	AGAAUGGAAAAGGAAGAAGA	Translation	1
153	csa-miRn6-3p	Csa7M394700.1	3	15.076	1	20	1296	1315	UCUUCUUCCUCUUCCUUUCU	AGAAAGCAAGAGGGAGAAAA	Cleavage	1
154	csa-miRn6-3p	Csa5M156130.1	3	10.727	1	20	801	820	UCUUCUUCCUCUUCCUUUCU	UAAACGGAAGAGGAAGAAGA	Cleavage	1
155	csa-miRn6-3p	Csa6M301610.1	2.5	10.351	1	20	637	656	UCUUCUUCCUCUUCCUUUCU	CGAGAGGAAGAAGAAGAAGA	Translation	1
156	csa-miRn6-3p	Csa7M037490.1	3	19.835	1	20	232	251	UCUUCUUCCUCUUCCUUUCU	GAAGAGGAAGAGGAGGAAGA	Cleavage	1
157	csa-miRn6-3p	Csa1M467730.1	2.5	10.037	1	20	184	203	UCUUCUUCCUCUUCCUUUCU	GGGGAGGGAGGGGAAGAAGA	Cleavage	1
158	csa-miRn6-3p	Csa5M601600.1	3	6.503	1	20	1674	1693	UCUUCUUCCUCUUCCUUUCU	AGAAAGGGAGAGAGAGAAGC	Cleavage	1
159	csa-miRn6-3p	Csa5M605000.1	2	8.996	1	20	64	83	UCUUCUUCCUCUUCCUUUCU	AAAAAGGAAGAAGAAGAAGA	Translation	1
160	csa-miRn6-3p	Csa7M206930.1	3	23.886	1	20	3316	3335	UCUUCUUCCUCUUCCUUUCU	AGCAAGGGAGAGGGAGGAGG	Cleavage	1
161	csa-miRn6-3p	Csa5M640550.1	3	7.359	1	20	1362	1381	UCUUCUUCCUCUUCCUUUCU	GAAAAGGAAGAAGAAGAAGA	Translation	1
162	csa-miRn6-3p	Csa6M106750.1	3	14.357	1	20	725	744	UCUUCUUCCUCUUCCUUUCU	AGGGGGGAGGAGGAGGAGGA	Cleavage	1
163	csa-miRn6-3p	Csa1M600110.1	2.5	0.617	1	20	855	874	UCUUCUUCCUCUUCCUUUCU	AGAAGAGAAGAGGAGGAGGA	Cleavage	1
164	csa-miRn6-3p	Csa2M361860.1	2.5	14.565	1	20	237	256	UCUUCUUCCUCUUCCUUUCU	AGAAGGGAAAAGGGAGGAGA	Translation	1
165	csa-miRn6-3p	Csa1M002840.1	2.5	9.878	1	20	600	619	UCUUCUUCCUCUUCCUUUCU	GGAGGGGAAGAAGAAGAAGA	Translation	1
166	csa-miRn6-3p	Csa1M524700.1	3	17.979	1	20	1900	1919	UCUUCUUCCUCUUCCUUUCU	ACAAGGGGAGAGGAAGAAGU	Cleavage	1
167	csa-miRn6-3p	Csa7M133420.1	2	7.226	1	20	79	98	UCUUCUUCCUCUUCCUUUCU	GGGAAGGAAGAAGAAGAAGA	Translation	1
168	csa-miRn6-3p	Csa6M088010.1	3	21.927	1	20	433	452	UCUUCUUCCUCUUCCUUUCU	GGGAAGGAAGAGGAAGAUGG	Cleavage	1
169	csa-miRn6-3p	Csa3M131930.1	3	14.127	1	20	483	502	UCUUCUUCCUCUUCCUUUCU	UGAAAGGAAGAGGAAAGAGA	Cleavage	1
170	csa-miRn6-3p	Csa1M006330.1	2.5	20.52	1	20	361	380	UCUUCUUCCUCUUCCUUUCU	ACGGAGGAGGAGGAAGAAGA	Cleavage	1
171	csa-miRn6-3p	Csa3M901080.1	2.5	1.304	1	20	114	133	UCUUCUUCCUCUUCCUUUCU	AGAGAUGAAGAAGAAGAAGA	Translation	1
172	csa-miRn6-3p	Csa1M015600.1	2.5	12.203	1	20	886	905	UCUUCUUCCUCUUCCUUUCU	GGAGAGGAGGAAGAAGAAGA	Translation	1
173	csa-miRn6-3p	Csa6M205820.1	2.5	13.16	1	20	193	212	UCUUCUUCCUCUUCCUUUCU	AGCGAGGAAGAGGAGGAGGA	Cleavage	1
174	csa-miRn6-3p	Csa6M091910.1	3	15.995	1	20	2896	2915	UCUUCUUCCUCUUCCUUUCU	AGAAAGAAAGAGGAACAGGA	Cleavage	1
175	csa-miRn6-3p	Csa5M601600.2	3	6.503	1	20	1080	1099	UCUUCUUCCUCUUCCUUUCU	AGAAAGGGAGAGAGAGAAGC	Cleavage	1
176	csa-miRn6-3p	Csa7M339700.1	3	7.557	1	20	126	145	UCUUCUUCCUCUUCCUUUCU	GUGGAGGAAGAGGAAGAAGA	Cleavage	1
177	csa-miRn6-3p	Csa3M002870.1	2	4.052	1	20	31	50	UCUUCUUCCUCUUCCUUUCU	AGUGAGGGAGAGGAAGAAGA	Cleavage	1
178	csa-miRn6-3p	Csa4M022990.1	3	14.084	1	20	1592	1611	UCUUCUUCCUCUUCCUUUCU	AGGAAGGAAGGGCAAGGAGG	Cleavage	1
179	csa-miRn6-3p	Csa4M045040.1	3	18.078	1	20	348	367	UCUUCUUCCUCUUCCUUUCU	UGGAGGGAGGAGGAAGAAGG	Cleavage	1
180	csa-miRn6-3p	Csa6M133770.1	2.5	18.722	1	20	580	599	UCUUCUUCCUCUUCCUUUCU	AGCAAGGAGGAGGAGGAGGA	Cleavage	1
181	csa-miRn6-3p	Csa1M025140.3	3	2.832	1	20	237	256	UCUUCUUCCUCUUCCUUUCU	AGGAAGGGAUAGGAGGAAGG	Translation	1
182	csa-miRn6-3p	Csa1M025140.2	3	2.832	1	20	237	256	UCUUCUUCCUCUUCCUUUCU	AGGAAGGGAUAGGAGGAAGG	Translation	1
183	csa-miRn6-3p	Csa1M025140.1	3	2.832	1	20	237	256	UCUUCUUCCUCUUCCUUUCU	AGGAAGGGAUAGGAGGAAGG	Translation	1
184	csa-miRn6-3p	Csa1M025140.4	3	2.832	1	20	237	256	UCUUCUUCCUCUUCCUUUCU	AGGAAGGGAUAGGAGGAAGG	Translation	1
185	csa-miRn6-3p	Csa6M483370.2	3	16.221	1	20	1213	1232	UCUUCUUCCUCUUCCUUUCU	GGGAACGGGGAGGAAGAAGA	Cleavage	1
186	csa-miRn6-3p	Csa6M483370.1	3	16.221	1	20	1213	1232	UCUUCUUCCUCUUCCUUUCU	GGGAACGGGGAGGAAGAAGA	Cleavage	1
187	csa-miRn6-3p	Csa6M133770.2	2.5	18.722	1	20	526	545	UCUUCUUCCUCUUCCUUUCU	AGCAAGGAGGAGGAGGAGGA	Cleavage	1
188	csa-miRn6-3p	Csa5M139210.1	3	11.023	1	20	23	42	UCUUCUUCCUCUUCCUUUCU	GGGGAGGAGGAGGAGGAGGA	Cleavage	1
189	csa-miRn6-3p	Csa7M433320.1	2.5	20.2	1	20	517	536	UCUUCUUCCUCUUCCUUUCU	GGAAGGGAACAGGAGGAAGA	Translation	1
190	csa-miRn6-3p	Csa3M829150.1	3	9.513	1	20	444	463	UCUUCUUCCUCUUCCUUUCU	GGAGAAGAAGAGGGAGGAGA	Cleavage	1
191	csa-miRn6-3p	Csa7M448690.1	3	23.504	1	20	665	684	UCUUCUUCCUCUUCCUUUCU	GGAGAGGAGGAGGAGGAGGG	Cleavage	1
192	csa-miRn6-3p	Csa4M001840.1	2.5	18.668	1	20	348	367	UCUUCUUCCUCUUCCUUUCU	GGAAAAGGGGAGGAAGAAGA	Cleavage	1
193	csa-miRn6-3p	Csa1M136770.1	2.5	6.382	1	20	330	349	UCUUCUUCCUCUUCCUUUCU	AGGUAGGAGGAGGAGGAAGA	Cleavage	1
194	csa-miRn6-3p	Csa7M270590.4	3	15.389	1	20	2164	2183	UCUUCUUCCUCUUCCUUUCU	AGAAAGGGAGAAGAAGAAAA	Translation	1
195	csa-miRn6-3p	Csa7M270590.2	3	15.389	1	20	2164	2183	UCUUCUUCCUCUUCCUUUCU	AGAAAGGGAGAAGAAGAAAA	Translation	1
196	csa-miRn6-3p	Csa7M270590.1	3	15.389	1	20	2164	2183	UCUUCUUCCUCUUCCUUUCU	AGAAAGGGAGAAGAAGAAAA	Translation	1
197	csa-miRn6-3p	Csa7M270590.3	3	15.389	1	20	2164	2183	UCUUCUUCCUCUUCCUUUCU	AGAAAGGGAGAAGAAGAAAA	Translation	1
198	csa-miRn6-3p	Csa5M647440.1	2.5	9.652	1	20	1684	1703	UCUUCUUCCUCUUCCUUUCU	AGUAAGGAAGAGAAGGAAGA	Cleavage	1
199	csa-miRn6-3p	Csa1M136780.1	2	16.174	1	20	532	551	UCUUCUUCCUCUUCCUUUCU	AGAAAUGAAGAAGAAGAAGA	Translation	1
200	csa-miRn6-3p	Csa1M599530.1	2	16.73	1	20	403	422	UCUUCUUCCUCUUCCUUUCU	AGCAAGGAAAAGGAAGAAGA	Translation	1
201	csa-miRn6-3p	Csa3M149380.1	3	2.645	1	20	742	761	UCUUCUUCCUCUUCCUUUCU	GAAAAGGAAGAAGAAGAAGA	Translation	1
202	csa-miRn6-3p	Csa4M377720.1	2.5	19.118	1	20	523	542	UCUUCUUCCUCUUCCUUUCU	AGAAAGCAAGAGGAAGCAGA	Cleavage	1
203	csa-miRn6-3p	Csa6M511820.1	2.5	5.04	1	20	511	530	UCUUCUUCCUCUUCCUUUCU	AAAGAGGAGGAGGAGGAAGA	Cleavage	1
204	csa-miRn6-3p	Csa1M398140.1	3	12.239	1	20	545	564	UCUUCUUCCUCUUCCUUUCU	GGAGAGGGAGGGGAGGAGGA	Cleavage	1
205	csa-miRn6-3p	Csa3M036440.1	3	4.951	1	20	556	575	UCUUCUUCCUCUUCCUUUCU	GGAGAGGGAGAGGGAGAGGG	Cleavage	1
206	csa-miRn6-3p	Csa6M128630.1	3	1.926	1	20	146	165	UCUUCUUCCUCUUCCUUUCU	GAAGAGGAAGAGGAAGAGGA	Cleavage	1
207	csa-miRn8-3p	Csa3M849900.1	2.5	14.171	1	20	253	272	GUUGGGAGGAUGGAGCGGUU	AGCCUCUCCAUCUUCUCAAC	Cleavage	1
208	csa-miRn8-3p	Csa3M806260.1	3	11.745	1	20	682	701	GUUGGGAGGAUGGAGCGGUU	GACCUCUCCAUCCUCCCAGA	Cleavage	1
209	csa-miRn8-3p	Csa7M257340.1	3	8.499	1	20	131	150	GUUGGGAGGAUGGAGCGGUU	AAUCACUCCAUCCUUCCAAA	Cleavage	1
210	csa-miRn8-3p	Csa7M432440.1	2.5	15.058	1	20	6081	6100	GUUGGGAGGAUGGAGCGGUU	AAUCACUCCACCCUCCCAAC	Translation	1
211	csa-miRn8-3p	Csa5M161290.1	3	9.58	1	20	1198	1217	GUUGGGAGGAUGGAGCGGUU	GACCGUUUCAUCAUCCCAAU	Cleavage	1
